# Supplementary material for: Micronutrient gaps during the complementary feeding period in seven countries in Southeast Asia: A Comprehensive Nutrient Gap Assessment
Source: Matern Child Nutr. 2023 Dec 13;19(Suppl 2):e13577. doi: 10.1111/mcn.13577 (PMC10719053; doi:10.1111/mcn.13577)
Supplement: Supplementary file 1 — Supplementary Table 4: CONGA results by country. [file MCN-19-e13577-s001.xlsx]

## Sheet: Final Scores
	Final nutrient gap burden and certainty of evidence ratings for Southeast Asia, by nutrient and country
	Nutrient	Country	Nutrient Gap Burden Rating	Evidence Certainty Rating
	Calcium	Cambodia	Moderate	Low
	Calcium	Indonesia	High	Low
	Calcium	Lao PDR	High	Low
	Calcium	Malaysia	High	Low
	Calcium	Philippines	High	Moderate
	Calcium	Thailand	High	Low
	Calcium	Viet Nam	High	Low
	Folate	Cambodia	Low	Moderate
	Folate	Indonesia	High	Low
	Folate	Lao PDR	High	Low
	Folate	Malaysia	High	Low
	Folate	Philippines	High	Low
	Folate	Thailand	High	Low
	Folate	Viet Nam	Negligible	Low
	Iodine	Cambodia	Moderate	Moderate
	Iodine	Indonesia	Negligible	Moderate
	Iodine	Lao PDR	Low	Moderate
	Iodine	Malaysia	Low	Low
	Iodine	Philippines	Low	Moderate
	Iodine	Thailand	Negligible	Moderate
	Iodine	Viet Nam	High	Low
	Iron	Cambodia	Moderate	Moderate
	Iron	Indonesia	Moderate	Moderate
	Iron	Lao PDR	Moderate	Low
	Iron	Malaysia	Negligible	Low
	Iron	Philippines	High	Moderate
	Iron	Thailand	Moderate	Low
	Iron	Viet Nam	Moderate	Low
	Niacin	Cambodia	Low	Low
	Niacin	Indonesia	Negligible	Low
	Niacin	Lao PDR	High	Low
	Niacin	Malaysia	Negligible	Low
	Niacin	Philippines	High	Low
	Niacin	Thailand	Negligible	Low
	Niacin	Viet Nam	Negligible	Low
	Thiamine	Cambodia	Moderate	Low
	Thiamine	Indonesia	Moderate	Low
	Thiamine	Lao PDR	High	Low
	Thiamine	Malaysia	Low	Low
	Thiamine	Philippines	High	Low
	Thiamine	Thailand	Moderate	Low
	Thiamine	Viet Nam	Negligible	Low
	Vitamin A	Cambodia	Low	Moderate
	Vitamin A	Indonesia	Low	Low
	Vitamin A	Lao PDR	Moderate	Low
	Vitamin A	Malaysia	Low	Moderate
	Vitamin A	Philippines	High	High
	Vitamin A	Thailand	Low	Low
	Vitamin A	Viet Nam	Low	High
	Vitamin B12	Cambodia	Low	Moderate
	Vitamin B12	Indonesia	Low	Low
	Vitamin B12	Lao PDR	Moderate	Low
	Vitamin B12	Malaysia	Negligible	Low
	Vitamin B12	Philippines	High	Low
	Vitamin B12	Thailand	Low	Low
	Vitamin B12	Viet Nam	Low	Low
	Vitamin B6	Cambodia	Negligible	Low
	Vitamin B6	Indonesia	Negligible	Low
	Vitamin B6	Lao PDR	Negligible	Low
	Vitamin B6	Malaysia	Negligible	Low
	Vitamin B6	Philippines	High	Low
	Vitamin B6	Thailand	Negligible	Low
	Vitamin B6	Viet Nam	Negligible	Low
	Vitamin C	Cambodia	High	Low
	Vitamin C	Indonesia	Low	Low
	Vitamin C	Lao PDR	High	Low
	Vitamin C	Malaysia	Low	Low
	Vitamin C	Philippines	Low	Low
	Vitamin C	Thailand	Negligible	Low
	Vitamin C	Viet Nam	Low	Low
	Vitamin D	Cambodia	Moderate	Moderate
	Vitamin D	Indonesia	High	Moderate
	Vitamin D	Lao PDR	Unknown	Unknown
	Vitamin D	Malaysia	High	Low
	Vitamin D	Philippines	Low	Low
	Vitamin D	Thailand	High	Low
	Vitamin D	Viet Nam	High	Moderate
	Zinc	Cambodia	High	Moderate
	Zinc	Indonesia	Moderate	Low
	Zinc	Lao PDR	Moderate	Low
	Zinc	Malaysia	Low	Low
	Zinc	Philippines	Moderate	Moderate
	Zinc	Thailand	Moderate	Low
	Zinc	Viet Nam	High	High

## Sheet: Score Detail & Adjustments
		Nutrient Gap Burden				Evidence Certainty
Country	Nutrient	Quantitative Burden Score	Quantitative Burden Rating	Final Burden Rating after Qualitative Assessment	Justification for deviation	Criteria-based Certainty Rating	Final Certainty Rating after Qualitative Assessment	Justification for deviation	Notes/Oustanding actions				S
Cambodia	Iron	1.72632	Moderate	Moderate		Moderate	Moderate
Cambodia	Vitamin A	1.16842	Low	Low		Moderate	Moderate
Cambodia	Zinc	3	High	High		Moderate	Moderate
Cambodia	Calcium	3	High	Moderate	An estimate of calcium deficiency in children 6-23 months indicates that deficiency prevalence is very low. However, consumption of calcium rich foods is also low and there is evidence of low availability of calcium in the food supply.	Low	Low		***Note a manual change was made to one data point to make this NOT qualify for inclusion in the quantitative burden score b/c there is no implied burden rating available for calcium deficiency
Cambodia	Iodine	2	Moderate	Moderate		Moderate	Moderate
Cambodia	Vitamin B12	1.10256	Low	Low		Moderate	Moderate
Cambodia	Folate	1.20513	Low	Low		Moderate	Moderate
Cambodia	Niacin	1	Low	Low		Low	Low
Cambodia	Thiamine	2	Moderate	Moderate		Low	Low		***Note a manual change was made to one data point to make this NOT qualify for inclusion in the quantitative burden score b/c there is no implied burden rating available for thiamine deficiency
Cambodia	Vitamin C	3	High	High		Low	Low
Cambodia	Vitamin B6	0	Negligible	Negligible		Low	Low
Cambodia	Vitamin D	2	Moderate	Moderate		Moderate	Moderate
Indonesia	Iron	1.67391	Moderate	Moderate		Moderate	Moderate
Indonesia	Vitamin A	0.467391	Negligible	Low	VAD deficiency data is older and other data from smaller studies indicate possibly a moderate deficiency burden. Also, consumption nationally is high but availability in the food supply appears to be an issue	Moderate	Low	Too much disagreement between data points, the strongest data point for negligible is not for the right age groups and was older, and all other data points disagree and have lower weight scores
Indonesia	Zinc	2	Moderate	Moderate		Low	Low
Indonesia	Calcium	3	High	High		Low	Low
Indonesia	Iodine	0	Negligible	Negligible		Moderate	Moderate
Indonesia	Vitamin B12	1	Low	Low		Low	Low
Indonesia	Folate	3	High	High		Low	Low
Indonesia	Niacin	0	Negligible	Negligible		Low	Low
Indonesia	Thiamine	2	Moderate	Moderate		Low	Low
Indonesia	Vitamin C	1	Low	Low		Low	Low
Indonesia	Vitamin B6	0	Negligible	Negligible		Low	Low
Indonesia	Vitamin D	3	High	High		Moderate	Moderate
Lao PDR	Iron	2.20833	Moderate	Moderate		Low	Low
Lao PDR	Vitamin A	3	High	Moderate	Other data points (such as biochemical estimates from smaller surveys) indicate less of a nutrient burden and there is relatively stable levels of vitamin A supplementation in the country. The two data points that factor into the quantitative burden score are also of lower weight scores.	Low	Low
Lao PDR	Zinc	2	Moderate	Moderate		Low	Low
Lao PDR	Calcium	3	High	High		Low	Low
Lao PDR	Iodine	1	Low	Low		Moderate	Moderate
Lao PDR	Vitamin B12	3	High	Moderate	Available biochemical data indicates a low/negligible burden (although this is a small sample), consumption of foods rich in vitamin B12 is not very low and the Optifood analysis found that B12 was not a problem nutrient	Low	Low
Lao PDR	Folate	3	High	High		Low	Low
Lao PDR	Niacin	2.54717	High	High		Low	Low
Lao PDR	Thiamine	2.84906	High	High		Low	Low
Lao PDR	Vitamin C	2.54717	High	High		Low	Low
Lao PDR	Vitamin B6	0	Negligible	Negligible		Low	Low
Lao PDR	Vitamin D	#DIV/0!		Uknown	No data available to determine a burden	Unknown	Unknown
Malaysia	Iron	0.126984	Negligible	Negligible		Moderate	Low	Majority of data points are older, there are very few data points for the age group of interest, and disagreement in the implied burden between data points
Malaysia	Vitamin A	1.25397	Low	Low		Moderate	Moderate
Malaysia	Zinc	1	Low	Low		Low	Low
Malaysia	Calcium	3	High	High		Low	Low
Malaysia	Iodine	#DIV/0!		Low	*No qualifying data points to calculate a quantitative burden score	n/a	Low	*Currently no data qualifies for quantitative burden score so no criteria-based certainty rating can be assigned
Malaysia	Vitamin B12	0	Negligible	Negligible		Low	Low
Malaysia	Folate	3	High	High		Low	Low
Malaysia	Niacin	0	Negligible	Negligible		Low	Low
Malaysia	Thiamine	1	Low	Low		Low	Low
Malaysia	Vitamin C	1	Low	Low		Low	Low
Malaysia	Vitamin B6	0	Negligible	Negligible		Low	Low
Malaysia	Vitamin D	3	High	High		Moderate	Low	Changed to low as there is no national aggregate estimate for vitamin D deficiency and the urban/rural estimates range from 18-35% and are representative only of children aged 4-7 years. Further, the vailable RNI data is difficult to interpret without better implied nutrient burden guidance, and also varies between urban and rural estimates. Thus, this reduced our certainty that the nutrient gap …
Philippines	Iron	2.30769	Moderate	High	Intake data at individual and HH level (and for exact age of group of interest), iron-rich food consumption, subnational iron deficiency estimates all indicate a high burden.	Low	Moderate	There are a high number of data points from recent surveys that are all in agreement there is a high gap burden. There is no national biochemical estimate specific to children udner 5 or the age group of interest.
Philippines	Vitamin A	2.90751	High	High		High	High
Philippines	Zinc	2.3209	Moderate	Moderate		Moderate	Moderate
Philippines	Calcium	3	High	High		Moderate	Moderate
Philippines	Iodine	0.527473	Low	Low		Moderate	Moderate
Philippines	Vitamin B12	2.71429	High	High		Low	Low
Philippines	Folate	3	High	High		Low	Low
Philippines	Niacin	2.72881	High	High		Low	Low
Philippines	Thiamine	2.72881	High	High		Low	Low
Philippines	Vitamin C	0.857143	Low	Low		Low	Low
Philippines	Vitamin B6	2.57143	High	High		Low	Low
Philippines	Vitamin D	#DIV/0!		Low	*No qualifying data points to calculate a quantitative burden score	n/a	Low	*Currently no data qualifies for quantitative burden score so no criteria-based certainty rating can be assigned
Thailand	Iron	2.06849	Moderate	Moderate		Low	Low
Thailand	Vitamin A	1.30189	Low	Low		Low	Low
Thailand	Zinc	2	Moderate	Moderate		Low	Low
Thailand	Calcium	3	High	High		Low	Low
Thailand	Iodine	0.195402	Negligible	Negligible		Moderate	Moderate
Thailand	Vitamin B12	1	Low	Low		Low	Low
Thailand	Folate	3	High	High		Low	Low
Thailand	Niacin	0	Negligible	Negligible		Low	Low
Thailand	Thiamine	2	Moderate	Moderate		Low	Low
Thailand	Vitamin C	0	Negligible	Negligible		Low	Low
Thailand	Vitamin B6	0	Negligible	Negligible		Low	Low
Thailand	Vitamin D	3	High	High		Low	Low
Viet Nam	Iron	2.05691	Moderate	Moderate		Low	Low
Viet Nam	Vitamin A	1.10811	Low	Low		High	High
Viet Nam	Zinc	2.7551	High	High		Moderate	High	High deficiency in children under 5 over the past decade (includign in 2020), high prevalence also seen in pregnant women and WRA in 2020. Optifood analyses also noted zinc as a problem nutrient in children 6-23 months, all indicative of a long term high burden of zinc deficiency.
Viet Nam	Calcium	3	High	High		Low	Low
Viet Nam	Iodine	3	High	High		Low	Low
Viet Nam	Vitamin B12	1	Low	Low		Low	Low
Viet Nam	Folate	0.352941	Negligible	Negligible		Low	Low
Viet Nam	Niacin	0	Negligible	Negligible		Low	Low
Viet Nam	Thiamine	0	Negligible	Negligible		Low	Low
Viet Nam	Vitamin C	1	Low	Low		Low	Low
Viet Nam	Vitamin B6	0	Negligible	Negligible		Low	Low
Viet Nam	Vitamin D	3	High	High		Moderate	Moderate

## Sheet: Cambodia
COMPREHENSIVE NUTRIENT GAP ASSESSMENT (CONGA) WORKSHEET
Comprehensive Nutrient Gap Assessment (CONGA)
Country: CAMBODIA
Population assessed: Children 6-23 months of age (the complementary feeding period)
Assessment level: National
Nutrient	Data Points			Implied nutrient gap burden			Metadata										Met inclusion criteria for quantitative burden score?	Metadata weight scores (auto calculated)
	Data Points	Comment(s)	Evidence Source(s)	Implied burden (dropdown menu)	Implied burden score (auto calculated)	Comments	Evidence type comment	Evidence type (dropdown menu)	Geographic representation	Geographic representation (dropdown menu)	Year of data collection raw/comment	Recency of data collection (dropdown menu)	Age & sex group raw/comment	Age & sex group (dropdown menu)	Sample size raw/comment	Sample size (dropdown menu)		Evidence type	Geographic representation	Recency of data collection	Age & sex representation	Sample size	Overall data point weight
Iron	Prevalence of iron deficiency (defined as serum ferritin <12 μg/L) in children 6-23m was found to be 11.1% in the 2014 DHS (originally reported as prevalence of 8.6% in children 6-11m and 12.3% in children 12-23m)	•Iron deficiency prevalence estimate updated for children 6-23 months using the calculation = (8.6 + (2*12.3)/3)) •Prevalence of anaemia in children 6-59 m was found to be 56% ( 30 % mildly anaemic, 25% moderately anaemic, and less than 1 % severely anaemic) in the 2014 DHS •This national micronutrient survey was conducted in parallel with the 2014 DHS	•2014 Cambodia Demographic and Health Survey	Moderate	2			Biological and functional markers	National	Representative of the entire geographic area of interest	2014	8-9 years	Children 6-23m	Estimates for exact age and sex group of interest	Children 6-11m: 53 Children 12-23 m: 110	100-299	Yes	5	5	2	5	2	70
Iron	Prevalence of iron deficiency (defined as serum ferritin <12 μg/L) in children 6-23m was found to be 42.6% in Preah Vihear and Otdar Meanchey provinces in 2012 (prevalence was 42.9% in children 6-11 m and 42.5% in children 12-23 m)	•Estimates using sTfR>8.3 mg/L found deficiency to be >60% in children 6-23m •ID prevalence estimate updated for children 6-23 months using the calculation = (42.9% + (2*42.5%)/3))	•Reinbott A et al. Role of Breastfeeding and Complementary Food on Hemoglobin and Ferritin Levels in a Cambodian Cross-Sectional Sample of Children Aged 3 to 24 Months. PLoS One. 2016 Mar 14;11(3):e0150750. doi: 10.1371/journal.pone.0150750.	High	3			Biological and functional markers	Sub-national Preah Vihear and Otdar Meanchey provinces of Cambodia	Representative of <10% of the population in the geographic area of interest	2012	10-12 years	Children 6-23m	Estimates for exact age and sex group of interest	Children 6-11m: 332 Children 12-23 m: 471	500-1,000	No	5	0	1	5	4	50
Iron	Prevalence of iron deficiency (defined as serum ferritin <12 μg/L) in children 6-23m was found to be 37.5% in Soth Nilkum district in 2018		•Blaney S et al Determinants of Undernutrition among Young Children Living in Soth Nikum District, Siem Reap, Cambodia. Nutrients. 2019 Mar 22;11(3):685. doi: 10.3390/nu11030685	High	3			Biological and functional markers	Soth Nikum district of Siem Reap province	Representative of <10% of the population in the geographic area of interest	2018	4-5 years	Children 6-23m	Estimates for exact age and sex group of interest	302	300-499	No	5	0	4	5	3	60
Iron	81.7% of children 6–23 m consumed iron-rich foods in the past 24 h nationally in 2014	•Data on consumption of iron-rich food from the 2021-22 DHS not available at the time of this analysis	•2014 Cambodia Demographic and Health Survey	Negligible	0			Nutrient-informative food group intake of individuals or households	National	Representative of the entire geographic area of interest	2014	8-9 years	Children 6-23m	Estimates for exact age and sex group of interest	2143	>1,000	Yes	1	5	2	5	5	17
Iron	80.7% of households consumed foods rich in heme-iron on a daily basis in 2019/2020	•Full definition of heme iron-rich foods not provided, but reference included foods "such as fish, meat and poultry" •>85% of households consumed foods rich in heme-iron on a daily basis in 2016 and 2017 (so a slight deterioration through time)	•Food and Nutrition Security Trend Analysis Report: Cambodia Socio-Economic Survey 2014-2019/20	N/A	N/A			Other	National	Representative of the entire geographic area of interest	2019/2020	<4 years	Household	Household or food balance sheet estimates, less than half of which includes the age and sex group of interest	Exact HH sample size not found but well over 1000 households were sampled	>1,000	No	0	5	5	2	5	0
Iron	In 2021, on average, households consumed meat and poultry (beef, buffalo, pork, chicken, duck) 3.5 days per week, fish and other aquatic animals 4.6 days per week, organ meat 0.3 days per week, and eggs 2.4 days per week.	•Consumption of animal protein at the household level has remained at nearly 7 days per week since 2014.	•Report of Cambodia Socio-Economic Survey 2021	N/A	N/A			Other	National	Representative of the entire geographic area of interest	2021	<4 years	Household	Household or food balance sheet estimates, less than half of which includes the age and sex group of interest	Exact HH sample size not found but well over 1000 households were sampled	>1,000	No	0	5	5	2	5	0
Iron	An Optifood linear programming analysis found that iron was a 'problem nutrient' in the diets of children 6-23 m in Cambodia	•Iron was also a problem nutrient in the diets of pregnant women, lactating women and girls, and non-pregnant and non-lactating women and girls •Subsets of dietary data were randomly selected from the 2011 national survey for 12–23 m old children, adolescent girls, pregnant and lactating women; and locally representative survey data for 6–8 month and 9–11 m old children from Skau et al 2014 "The …	•Ferguson EL et al. Realistic Food-Based Approaches Alone May Not Ensure Dietary Adequacy for Women and Young Children in South-East Asia. Matern Child Health J. 2019 Jan;23(Suppl 1):55-66. doi: 10.1007/s10995-018-2638-3.	N/A	N/A			Other	Unknown		2011	10-12 years	Children 6-23m	Estimates for exact age and sex group of interest	Unknown		No	0		1	5
Iron	The amount of iron available in the food supply was estimated to be inadequate for 64.9% of the national population in 2011		•Beal, T., et al., Global trends in dietary micronutrient supplies and estimated prevalence of inadequate intakes. PLoS One, 2017. 12(4)	High	3			Nutrient adequacy of national food supplies	National	Representative of the entire geographic area of interest	2011	10-12 years	Population	Household or food balance sheet estimates, less than half of which includes the age and sex group of interest	National food supplies	Based on national food supplies	Yes	1	5	1	2	0	8
Vitamin A	Prevalence of vitamin A deficiency (defined as RBP <0.70 μmol/L) in children 6-23m was found to be 9.6% in the 2014 DHS (originally reported as prevalence of 11.1% in children 6-11m and 8.8% in children 12-23m)	•VAD prevalence estimate updated for children 6-23 months using the calculation = ((11.1% + (2*8.8%)/3)) •This national micronutrient survey was conducted in parallel with the 2014 DHS •A study fond that prevalence of vitamin A deficiency (defined as RBP <0.70 μmol/L) in children 6-72m was found to be 8.7% using data collected from the 2014 DHS (n=792)	•2014 Cambodia Demographic and Health Survey •Wieringa, F.T. et al. The High Prevalence of Anaemia in Cambodian Children and Women Cannot Be Satisfactorily Explained by Nutritional Deficiencies or Haemoglobin Disorders. Nutrients 2016, 8, 348. https://doi.org/10.3390/nu8060348	Low	1			Biological and functional markers	National	Representative of the entire geographic area of interest	2014	8-9 years	Children 6-23m	Estimates for exact age and sex group of interest	Children 6-11m: 46 Children 12-23m: 105	100-299	Yes	5	5	2	5	2	70
Vitamin A	Prevalence of vitamin A deficiency (defined as RBP <0.7 μmol/L) in children 6-23m was found to be 1.7% in Preah Vihear and Otdar Meanchey provinces in 2012 (prevalence was 2.8% in children 6-11 m and 1.1% in children 12-23 m)	•VAD prevalence estimate updated for children 6-23 months using the calculation = (2.8% + (2*1.1%))/3	•Reinbott A et al. Role of Breastfeeding and Complementary Food on Hemoglobin and Ferritin Levels in a Cambodian Cross-Sectional Sample of Children Aged 3 to 24 Months. PLoS One. 2016 Mar 14;11(3):e0150750. doi: 10.1371/journal.pone.0150750.	Negligible	0			Biological and functional markers	Sub-national Preah Vihear and Otdar Meanchey provinces of Cambodia	Representative of <10% of the population in the geographic area of interest	2012	10-12 years	Children 6-23m	Estimates for exact age and sex group of interest	Children 6-11m: 332 Children 12-23 m: 471	500-1,000	No	5	0	1	5	4	50
Vitamin A	Prevalence of vitamin A deficiency (defined as RBP <0.70 μmol/L, corrected for inflammation) in women aged 15-39 years was 0.6%	•Marginal VAD (RBP <1.05μmol/L) was 4.7% •In 2012, a national household survey in WRA on antibodies to routine vaccine-preventable disease immunity was performed. Study authors used serum samples from this survey to estimate the prevalence of iron and vitamin A deficiency in 2112 Cambodian WRA, aged 15 to 39 years.	•Wieringa, F.T. et al. Low Prevalence of Iron and Vitamin A Deficiency among Cambodian Women of Reproductive Age. Nutrients 2016, 8, 197. https://doi.org/10.3390/nu8040197	Negligible	0			Biological and functional markers	National	Representative of the entire geographic area of interest	2012	10-12 years	Women aged 15-49 years	Estimates for an age and sex group that excludes and is not near to the age and sex group of interest entirely	2112	>1,000	No	5	5	1	0	5	55
Vitamin A	84.6% of children 6–23 m consumed vitamin A-rich foods in the past 24 h nationally in 2014		•2014 Cambodia Demographic and Health Survey	Low	1			Nutrient-informative food group intake of individuals or households	National	Representative of the entire geographic area of interest	2014	8-9 years	Children 6-23m	Estimates for exact age and sex group of interest	2143	>1,000	Yes	1	5	2	5	5	17
Vitamin A	74.1% of households consumed vitamin A rich foods on a daily basis in 2019/2020	•Full definition of vitamin A-rich foods not provided, but reference included foods "such as orange fruits and vegetables" •Daily household consumption of vitamin A-rich foods has increased from 64% in 2014 and 71% in 2015 •Between 2014 and 2019/2020, frequency of vegetable consumption at the household level decreased. While household consumption of vegetables was on average >6 days per week in 2…	•Food and Nutrition Security Trend Analysis Report: Cambodia Socio-Economic Survey 2014-2019/20	N/A	N/A			Other	National	Representative of the entire geographic area of interest	2019/2020	<4 years	Household	Household or food balance sheet estimates, less than half of which includes the age and sex group of interest	Exact HH sample size not found but well over 1000 households were sampled	>1,000	No	0	5	5	2	5	0
Vitamin A	In 2021, on average, households consumed orange vegetables on average 1.2 days per week, green leafy vegetables 3.1 days per week, other vegetables 2.4 days per week , orange fruits 1.2 days per week and other fruits 1.2 days per week. Organ meat (often rich in vitamin A) was consumed 0.4 days per week.		•Report of Cambodia Socio-Economic Survey 2021	N/A	N/A			Other	National	Representative of the entire geographic area of interest	2021	<4 years	Household	Household or food balance sheet estimates, less than half of which includes the age and sex group of interest	Exact HH sample size not found but well over 1000 households were sampled	>1,000	No	0	5	5	2	5	0
Vitamin A	An Optifood linear programming analysis found that vitamin A was not a 'problem nutrient' in the diets of children 6-23 m in Cambodia	•Vitamin A was a problem nutrient however in the diets of pregnant women •Subsets of dietary data were randomly selected from the 2011 national survey for 12–23 m old children, adolescent girls, pregnant and lactating women; and locally representative survey data for 6–8 month and 9–11 m old children from Skau et al 2014 "The use of linear programming to determine whether a formulated complementa…	•Ferguson EL et al. Realistic Food-Based Approaches Alone May Not Ensure Dietary Adequacy for Women and Young Children in South-East Asia. Matern Child Health J. 2019 Jan;23(Suppl 1):55-66. doi: 10.1007/s10995-018-2638-3.	N/A	N/A			Other	Unknown		2011	10-12 years	Children 6-23m	Estimates for exact age and sex group of interest	Unknown		No	0		1	5
Vitamin A	72% of children 6-59 m received the recommended two high dose vitamin A supplements in the calendar year 2019	Proportion of children 6-59m that received a vitamin A supplement 6 months prior to the 2014 DHS was 69.6%	•UNICEF Global Database on Vitamin A Supplementation •2014 Cambodia Demographic and Health Survey	N/A	N/A			Other	National	Representative of the entire geographic area of interest	2019	<4 years	Children 6-59m	Estimates (1) includes the age and sex group of interest, but less than half of which includes the age and sex group of interest; or (2) is very near to but excludes the age and sex group of interest entirely	Unknown		No	0	5	5	3
Vitamin A	The amount of vitamin A available in the food supply was estimated to be inadequate for 95.8% of the national population in 2011		•Beal, T., et al., Global trends in dietary micronutrient supplies and estimated prevalence of inadequate intakes. PLoS One, 2017. 12(4)	High	3			Nutrient adequacy of national food supplies	National	Representative of the entire geographic area of interest	2011	10-12 years	Population	Household or food balance sheet estimates, less than half of which includes the age and sex group of interest	National food supplies	Based on national food supplies	Yes	1	5	1	2	0	8
Zinc	Prevalence of zinc deficiency (defined as plasma zinc <9.9 μmol/L) in children 6-72m was 67.5% in 2014	•Analysis uses data from the 2014 DHS micronutrient data collection	•Wieringa, F.T. et al. The High Prevalence of Anemia in Cambodian Children and Women Cannot Be Satisfactorily Explained by Nutritional Deficiencies or Hemoglobin Disorders. Nutrients 2016, 8, 348. https://doi.org/10.3390/nu8060348	High	3		Proxy food groups for zinc intake	Biological and functional markers	National	Representative of the entire geographic area of interest	2014	8-9 years	Children 6-72m	Estimates (1) includes the age and sex group of interest, but less than half of which includes the age and sex group of interest; or (2) is very near to but excludes the age and sex group of interest entirely	792	500-1,000	Yes	5	5	2	3	4	70
Zinc	Prevalence of zinc deficiency (defined as serum zinc serum zinc <9.9 μmol/L for all children aged 4–9 years, <10.1 μmol/L for girls aged 10 yrs and up, <10.7 μmol/L for boys aged 10 yrs and up) in children aged 6-14 years was 89.7% in 2012 in a small group of primary schools	•Prevalence of severe zinc deficiency (serum zinc < 7.6 μmol/L) was 48.9%	•Kuong K, et al. Multi-Micronutrient Fortified Rice Improved Serum Zinc and Folate Concentrations of Cambodian School Children. A Double-Blinded Cluster-Randomized Controlled Trial. Nutrients. 2019 Nov 20;11(12):2843. doi: 10.3390/nu11122843.	High	3		Proxy food groups for zinc intake	Biological and functional markers	16 primary schools in rural Kampong Speu province	Representative of <10% of the population in the geographic area of interest	2012	10-12 years	Children aged 6-14 years	Estimates for an age and sex group that is similar to but excludes the age and sex group of interest entirely	1858	>1,000	No	5	0	1	1	5	35
Zinc	71% of breastfed and 91% of non-breastfed children 6–23 m consumed meat, fish or poultry and 35.9% and 46.3% of breastfed and non-breastfed children, respectively consumed eggs in the past 24 h nationally in 2014		•2014 Cambodia Demographic and Health Survey	N/A	N/A		Proxy food groups for zinc intake	Other	National	Representative of the entire geographic area of interest	2014	8-9 years	Children 6-23m	Estimates for exact age and sex group of interest	Breastfed Children: 1,488 Non-breastfed children: 655	>1,000	No	0	5	2	5	5	0
Zinc	In 2021, on average, households consumed meat and poultry (beef, buffalo, pork, chicken, duck) 3.5 days per week, fish and other aquatic animals 4.6 days per week, organ meat 0.3 days per week, and eggs 2.4 days per week.	•Consumption of animal protein at the household level has remained at nearly 7 days per week since 2014.	•Report of Cambodia Socio-Economic Survey 2021 •Food and Nutrition Security Trend Analysis Report: Cambodia Socio-Economic Survey 2014-2019/20	N/A	N/A		Proxy food groups for zinc intake	Other	National	Representative of the entire geographic area of interest	2021	<4 years	Household	Household or food balance sheet estimates, less than half of which includes the age and sex group of interest	Exact HH sample size not found but well over 1000 households were sampled	>1,000	No	0	5	5	2	5	0
Zinc	An Optifood linear programming analysis found that zinc was a 'problem nutrient' in the diets of children 6-23 m in Cambodia	•Subsets of dietary data were randomly selected from the 2011 national survey for 12–23 m old children, adolescent girls, pregnant and lactating women; and locally representative survey data for 6–8 month and 9–11 m old children from Skau et al 2014 "The use of linear programming to determine whether a formulated complementary food product can ensure adequate nutrients for 6- to 11-month-old Camb…	•Ferguson EL et al. Realistic Food-Based Approaches Alone May Not Ensure Dietary Adequacy for Women and Young Children in South-East Asia. Matern Child Health J. 2019 Jan;23(Suppl 1):55-66. doi: 10.1007/s10995-018-2638-3.	N/A	N/A			Other	Unknown		2011	10-12 years	Children 6-23m	Estimates for exact age and sex group of interest	Unknown		No	0		1	5
Zinc	An estimated 41.76% of the total population in Cambodia were at risk of zinc deficiency due to inadequate dietary supply of zinc in 2011.	•Estimates of zinc deficiency risks were determined using food supply data from FAOSTAT, food composition data from the US Dept of Agriculture, zinc intake per capita supply adjusted for edible portions using per capita energy supply data. A single WtdEAR was estimated from WHO vitamin and mineral requirements data. Those with intakes of less than the WtdEAR were classed as at risk of dietary def…	•Kumssa, D. B. et al. Dietary calcium and zinc deficiency risks are decreasing but remain prevalent. Sci. Rep. 5, 10974; doi: 10.1038/srep10974 (2015). •Wessells KR, Brown KH. Estimating the global prevalence of zinc deficiency: results based on zinc availability in national food supplies and the prevalence of stunting. PLoS One. 2012;7(11):e50568. doi: 10.1371/journal.pone.0050568.	N/A	N/A		Not categorized as adequacy of national food supplies as this is an estimate of risk of zinc deficiency, rather than of inadequate intake	Other	National	Representative of the entire geographic area of interest	2011	10-12 years	Food Supply	Household or food balance sheet estimates, less than half of which includes the age and sex group of interest	National food supplies	Based on national food supplies	No	0	5	1	2	0	0
Zinc	The amount of zinc available in the food supply was estimated to be inadequate for 25.9% of the national population in 2011		•Beal, T., et al., Global trends in dietary micronutrient supplies and estimated prevalence of inadequate intakes. PLoS One, 2017. 12(4)	High	3	Borderline moderate/high		Nutrient adequacy of national food supplies	National	Representative of the entire geographic area of interest	2011	10-12 years	Population	Household or food balance sheet estimates, less than half of which includes the age and sex group of interest	National food supplies	Based on national food supplies	Yes	1	5	1	2	0	8
Calcium	Prevalence of calcium deficiency (< defined as serum calcium < 1.15 mmol/L) in children 6-23m was found to be 2.1% in the 2014 DHS (originally reported as prevalence of 4.2% in children 6-11m and 1.1% in children 12-23m)	•Calcium prevalence estimate updated for children 6-23 months using the calculation = ((4.2% + (2*1.1%)/3)) •This national micronutrient survey was conducted in parallel with the 2014 DHS	•2014 Cambodia Demographic and Health Survey	N/A	N/A	No criteria established for the burden of calcium deficiency		Biological and functional markers	National	Representative of the entire geographic area of interest	2014	8-9 years	Children 6-23m	Estimates for exact age and sex group of interest	Children 6-11m: 46 Children 12-23m: 105	100-299	No	5	5	2	5	2	70
Calcium	17.1% and 33.1% of breastfed and non-breastfed children 6-23 m, respectively consumed fresh, tinned or powdered cow or other animal milk, and 2.5% of breastfed and 6.0% of non-breastfed children 6-23 m consumed cheese, yogurt or other days products in 2014		•2014 Cambodia Demographic and Health Survey	N/A	N/A		Proxy foods for calcium intake	Other	National	Representative of the entire geographic area of interest	2014	8-9 years	Children 6-23m	Estimates for exact age and sex group of interest	Breastfed Children: 1,488 Non-breastfed children: 655	>1,000	No	0	5	2	5	5	0
Calcium	In 2021, on average, households consumed milk and dairy products (fresh milk, powdered milk, sour milk, yogurt and cheese) 1.5 days per week. Further, green leafy vegetables were consumed 3.2 days per week.	•Consumption of milk and dairy products has increased over time - nearly doubling since 2014 (when it was consumed less than one day per week). Household in Phnom Penh consume milk and dairy products more frequently than households in other urban areas or rural areas	•Report of Cambodia Socio-Economic Survey 2021 •Food and Nutrition Security Trend Analysis Report: Cambodia Socio-Economic Survey 2014-2019/20	N/A	N/A		Proxy food groups for calcium intake	Other	National	Representative of the entire geographic area of interest	2021	<4 years	Household	Household or food balance sheet estimates, less than half of which includes the age and sex group of interest	Exact HH sample size not found but well over 1000 households were sampled	>1,000	No	0	5	5	2	5	0
Calcium	An Optifood linear programming analysis found that calcium was a 'problem nutrient' in the diets of children 6-23 m in Cambodia	•Calcium was also a problem nutrient in the diets of pregnant women, lactating women and girls, and non-pregnant and non-lactating women and girls •Subsets of dietary data were randomly selected from the 2011 national survey for 12–23 m old children, adolescent girls, pregnant and lactating women; and locally representative survey data for 6–8 month and 9–11 m old children from Skau et al 2014 "T…	•Ferguson EL et al. Realistic Food-Based Approaches Alone May Not Ensure Dietary Adequacy for Women and Young Children in South-East Asia. Matern Child Health J. 2019 Jan;23(Suppl 1):55-66. doi: 10.1007/s10995-018-2638-3.	N/A	N/A			Other	Unknown		2011	10-12 years	Children 6-23m	Estimates for exact age and sex group of interest	Unknown		No	0		1	5
Calcium	An estimated 100% of the total population in Cambodia were at risk of calcium deficiency due to inadequate dietary supply of calcium in 2011.	•Estimates of calcium deficiency risks were determined using food supply data from FAOSTAT, food composition data from the US Dept of Agriculture, calcium intake per capita supply adjusted for edible portions using per capita energy supply data. A single WtdEAR was estimated from WHO vitamin and mineral requirements data. Those with intakes of less than the WtdEAR were classed as at risk of dieta…	•Kumssa, D. B. et al. Dietary calcium and zinc deficiency risks are decreasing but remain prevalent. Sci. Rep. 5, 10974; doi: 10.1038/srep10974 (2015).	N/A	N/A			Other	National	Representative of the entire geographic area of interest	2011	10-12 years	Food Supply	Household or food balance sheet estimates, less than half of which includes the age and sex group of interest	National food supplies	Based on national food supplies	No	0	5	1	2	0	0
Calcium	The amount of calcium available in the food supply was estimated to be inadequate for 92.5% of the national population in 2011		•Beal, T., et al., Global trends in dietary micronutrient supplies and estimated prevalence of inadequate intakes. PLoS One, 2017. 12(4)	High	3			Nutrient adequacy of national food supplies	National	Representative of the entire geographic area of interest	2011	10-12 years	Population	Household or food balance sheet estimates, less than half of which includes the age and sex group of interest	National food supplies	Based on national food supplies	Yes	1	5	1	2	0	8
Iodine	Prevalence of iodine deficiency (defined as UIC <100μg/L) in children 6-23m was found to be 60.1% in the 2014 (originally reported as prevalence of 53.3% in children 6-11m and 63.5% in children 12-23m)	•Median UIC was 90 µg/L for children 6-11m and 72 µg/L for children 12-23m - both below the adequate cut-off of 100 µg/L. •Median UIC for children 6 to 60+ months (reported as 6 to 60+ months but table header reports data is for children under 5) was 72 µg/L and the % with a UIC <100 µg/L was 63.7% •The same survey found that 74.6% of mothers (aged 15-49) had a median UIC <100 µg/L, and the media…	•Laillou A, et al. Low Urinary Iodine Concentration among Mothers and Children in Cambodia. Nutrients. 2016 Apr 5;8(4):172. doi: 10.3390/nu8040172. •2014 Cambodia Demographic and Health Survey	Moderate	2	Both prevalence iodine deficiency and median UIC have the same implied burden score (moderate)		Biological and functional markers	National	Representative of the entire geographic area of interest	2014	8-9 years	Children 6-23m	Estimates for exact age and sex group of interest	Children 6-11m: 90 Children 12-23m: 156	100-299	Yes	5	5	2	5	2	70
Iodine	69% of households with children 6-59 months reported consuming iodized salt in the 2014	•Adequacy of iodization not assessed	•2014 Cambodia Demographic and Health Survey •UNICEF Global Database on Iodized Salt	Moderate	2			Nutrient-informative food group intake of individuals or households	National	Representative of the entire geographic area of interest	2014	8-9 years	Households	Household or food balance sheet estimates, less than half of which includes the age and sex group of interest	15,633 households	>1,000	Yes	1	5	2	2	5	14
Vitamin B12	Prevalence of vitamin B12 deficiency (defined as plasma B12 <150 pmol/L) in children 6-23m was found to be 4.5% in the 2014 DHS (originally reported as prevalence of 11.4% in children 6-11m and 1% in children 12-23m)	•Prevalence estimate updated for children 6-23 months using the calculation = ((11.4% + (2*1.0%)/3)) •Prevalence is substantially higher among children age 6-11m (11%) than among children >12m (1%) •This national micronutrient survey was conducted in parallel with the 2014 DHS •A study fond that prevalence of vitamin B12 deficiency (defined as plasma B12 <150 pmol/L) in children 6-72m was found t…	•2014 Cambodia Demographic and Health Survey •Wieringa, F.T. et al. The High Prevalence of Anemia in Cambodian Children and Women Cannot Be Satisfactorily Explained by Nutritional Deficiencies or Hemoglobin Disorders. Nutrients 2016, 8, 348. https://doi.org/10.3390/nu8060348	Low	1			Biological and functional markers	National	Representative of the entire geographic area of interest	2014	8-9 years	Children 6-23m	Estimates for exact age and sex group of interest	Children 6-11m: 46 Children 12-23m: 105	100-299	Yes	5	5	2	5	2	70
Vitamin B12	71% of breastfed and 91% of non-breastfed children 6–23 m consumed meat, fish or poultry and 35.9% and 46.3% of breastfed and non-breastfed children, respectively consumed eggs in the past 24 h nationally in 2014. Further, 17.1% and 33.1% of breastfed and non-breastfed children 6-23 m, respectively consumed fresh, tinned or powdered cow or other animal milk, and 2.5% of breastfed and 6.0% of non-…		•2014 Cambodia Demographic and Health Survey	N/A	N/A		Proxy food groups for vitamin B12 intake	Other	National	Representative of the entire geographic area of interest	2014	8-9 years	Children 6-23m	Estimates for exact age and sex group of interest	Breastfed Children: 1,488 Non-breastfed children: 655	>1,000	No	0	5	2	5	5	0
Vitamin B12	In 2021, on average, households consumed meat and poultry (beef, buffalo, pork, chicken, duck) 3.5 days per week, fish and other aquatic animals 4.6 days per week, organ meat 0.3 days per week, eggs 2.4 days per week and milk and dairy products 1.5 days per week.	•Consumption of animal protein (meat, poultry, eggs, fish) at the household level has remained at nearly 7 days per week since 2014, and dairy product consumption has slowly increased from <1 day per week in 2014	•Report of Cambodia Socio-Economic Survey 2021 •Food and Nutrition Security Trend Analysis Report: Cambodia Socio-Economic Survey 2014-2019/20	N/A	N/A		Proxy food groups for vitamin B12 intake	Other	National	Representative of the entire geographic area of interest	2021	<4 years	Household	Household or food balance sheet estimates, less than half of which includes the age and sex group of interest	Exact HH sample size not found but well over 1000 households were sampled	>1,000	No	0	5	5	2	5	0
Vitamin B12	An Optifood linear programming analysis found that vitamin B12 was not a 'problem nutrient' in the diets of children 6-23 m in Cambodia	•Subsets of dietary data were randomly selected from the 2011 national survey for 12–23 m old children, adolescent girls, pregnant and lactating women; and locally representative survey data for 6–8 month and 9–11 m old children from Skau et al 2014 "The use of linear programming to determine whether a formulated complementary food product can ensure adequate nutrients for 6- to 11-month-old Camb…	•Ferguson EL et al. Realistic Food-Based Approaches Alone May Not Ensure Dietary Adequacy for Women and Young Children in South-East Asia. Matern Child Health J. 2019 Jan;23(Suppl 1):55-66. doi: 10.1007/s10995-018-2638-3.	N/A	N/A			Other	Unknown		2011	10-12 years	Children 6-23m	Estimates for exact age and sex group of interest	Unknown		No	0		1	5
Vitamin B12	The amount of vitamin B12 available in the food supply was estimated to be inadequate for 18.9% of the national population in 2011		•Beal, T., et al., Global trends in dietary micronutrient supplies and estimated prevalence of inadequate intakes. PLoS One, 2017. 12(4)	Moderate	2			Nutrient adequacy of national food supplies	National	Representative of the entire geographic area of interest	2011	10-12 years	Population	Household or food balance sheet estimates, less than half of which includes the age and sex group of interest	National food supplies	Based on national food supplies	Yes	1	5	1	2	0	8
Folate	Prevalence of folate deficiency (defined as serum folate <10 nmol/l) in children 6-23m was found to be 5.7% in the 2014 DHS (originally reported as prevalence of 8.4% in children 6-11m and 4.3% in children 12-23m)	•Prevalence estimate updated for children 6-23 months using the calculation = ((8.4% + (2*4.3%)/3)) •This national micronutrient survey was conducted in parallel with the 2014 DHS •A study fond that prevalence of folate deficiency (defined as serum folate <10 nmol/L) in children 6-72m was found to be 7.9% using data collected from the 2014 DHS (n=792)	•2014 Cambodia Demographic and Health Survey •Wieringa, F.T. et al. The High Prevalence of Anemia in Cambodian Children and Women Cannot Be Satisfactorily Explained by Nutritional Deficiencies or Hemoglobin Disorders. Nutrients 2016, 8, 348. https://doi.org/10.3390/nu8060348	Low	1			Biological and functional markers	National	Representative of the entire geographic area of interest	2014	8-9 years	Children 6-23m	Estimates for exact age and sex group of interest	Children 6-11m: 46 Children 12-23m: 105	100-299	Yes	5	5	2	5	2	70
Folate	Prevalence of folate deficiency (defined as serum folate <10nmol/L) in children aged 6-14 years ranged between 9 and 18% in 2012 in a small group of primary schools	•Prevalence estimates only provided by intervention group for folate rather than an estimate for all children in the study (hence the reported range)	•Kuong K, et al. Multi-Micronutrient Fortified Rice Improved Serum Zinc and Folate Concentrations of Cambodian School Children. A Double-Blinded Cluster-Randomized Controlled Trial. Nutrients. 2019 Nov 20;11(12):2843. doi: 10.3390/nu11122843.	Moderate	2	Noted as a moderate burden (by assuming the overall prevalence is between 9 and 18)	Proxy food groups for folate intake	Biological and functional markers	16 primary schools in rural Kampong Speu province	Representative of <10% of the population in the geographic area of interest	2012	10-12 years	Children aged 6-14 years	Estimates for an age and sex group that is similar to but excludes the age and sex group of interest entirely	1858	>1,000	No	5	0	1	1	5	35
Folate	6.6% of breastfed and 12.0% of non-breastfed children 6–23 m consumed legumes or nuts in the past 24 h nationally in 2014		•2014 Cambodia Demographic and Health Survey	N/A	N/A		Proxy food groups for folate intake	Other	National	Representative of the entire geographic area of interest	2014	8-9 years	Children 6-23m	Estimates for exact age and sex group of interest	Breastfed Children: 1,488 Non-breastfed children: 655	>1,000	No	0	5	2	5	5	0
Folate	In 2021, on average, households consumed legumes, nuts and/or pulses 0.6 days per week	•Consumption of legumes/nuts/pulses has remained <1 day per week since 2014	•Report of Cambodia Socio-Economic Survey 2021 •Food and Nutrition Security Trend Analysis Report: Cambodia Socio-Economic Survey 2014-2019/20	N/A	N/A		Proxy food groups for folate intake	Other	National	Representative of the entire geographic area of interest	2021	<4 years	Household	Household or food balance sheet estimates, less than half of which includes the age and sex group of interest	Exact HH sample size not found but well over 1000 households were sampled	>1,000	No	0	5	5	2	5	0
Folate	An Optifood linear programming analysis found that folate was not a 'problem nutrient' in the diets of children 6-23 m in Cambodia	•Folate was a problem nutrient however in the diets of pregnant women, lactating women and girls, and non-pregnant and non-lactating women and girls •Subsets of dietary data were randomly selected from the 2011 national survey for 12–23 m old children, adolescent girls, pregnant and lactating women; and locally representative survey data for 6–8 month and 9–11 m old children from Skau et al 2014 …	•Ferguson EL et al. Realistic Food-Based Approaches Alone May Not Ensure Dietary Adequacy for Women and Young Children in South-East Asia. Matern Child Health J. 2019 Jan;23(Suppl 1):55-66. doi: 10.1007/s10995-018-2638-3.	N/A	N/A			Other	Unknown		2011	10-12 years	Children 6-23m	Estimates for exact age and sex group of interest	Unknown		No	0		1	5
Folate	The amount of folate available in the food supply was estimated to be inadequate for 91.8% of the national population in 2011		•Beal, T., et al., Global trends in dietary micronutrient supplies and estimated prevalence of inadequate intakes. PLoS One, 2017. 12(4)	High	3			Nutrient adequacy of national food supplies	National	Representative of the entire geographic area of interest	2011	10-12 years	Population	Household or food balance sheet estimates, less than half of which includes the age and sex group of interest	National food supplies	Based on national food supplies	Yes	1	5	1	2	0	8
Niacin	An Optifood linear programming analysis found that niacin was not a 'problem nutrient' in the diets of children 6-23 m in Cambodia	•Subsets of dietary data were randomly selected from the 2011 national survey for 12–23 m old children, adolescent girls, pregnant and lactating women; and locally representative survey data for 6–8 month and 9–11 m old children from Skau et al 2014 "The use of linear programming to determine whether a formulated complementary food product can ensure adequate nutrients for 6- to 11-month-old Camb…	•Ferguson EL et al. Realistic Food-Based Approaches Alone May Not Ensure Dietary Adequacy for Women and Young Children in South-East Asia. Matern Child Health J. 2019 Jan;23(Suppl 1):55-66. doi: 10.1007/s10995-018-2638-3.	N/A	N/A			Other	Unknown		2011	10-12 years	Children 6-23m	Estimates for exact age and sex group of interest	Unknown		No	0		1	5
Niacin	The amount of Niacin available in the food supply was estimated to be inadequate for 13.7% of the national population in 2011		•Beal, T., et al., Global trends in dietary micronutrient supplies and estimated prevalence of inadequate intakes. PLoS One, 2017. 12(4)	Low	1			Nutrient adequacy of national food supplies	National	Representative of the entire geographic area of interest	2011	10-12 years	Population	Household or food balance sheet estimates, less than half of which includes the age and sex group of interest	National food supplies	Based on national food supplies	Yes	1	5	1	2	0	8
Thiamine	Prevalence of thiamine deficiency (defined as measured as erythrocyte Thiamine Di-Phosphate concentrations (eThDP) <120 nmol/L) in children 6-23m was found to be 24.7% in the 2014 (originally reported as prevalence of 38% in children 6-11m and 18% in children 12-23m)	•Prevalence estimate updated for children 6-23 months using the calculation = (38% + (2*18%)/3 •Prevalence in children 6-59m estimated to be 15% (n=761) •Prevalence of deficiency in WRA was 27% in the same survey	•Whitfield KC et al. High prevalence of thiamine (vitamin B1) deficiency in early childhood among a nationally representative sample of Cambodian women of childbearing age and their children. PLoS Negl Trop Dis. 2017 Sep 5;11(9):e0005814. doi: 10.1371/journal.pntd.0005814	N/A	N/A	No criteria established for the burden of thiamine deficiency		Biological and functional markers	National	Representative of the entire geographic area of interest	2014	8-9 years	Children 6-23m	Estimates for exact age and sex group of interest	158	100-299	No	5	5	2	5	2	70
Thiamine	An Optifood linear programming analysis found that thiamine was not a 'problem nutrient' in the diets of children 6-23 m in Cambodia	•Thiamine was a problem nutrient however in the diets of pregnant women •Subsets of dietary data were randomly selected from the 2011 national survey for 12–23 m old children, adolescent girls, pregnant and lactating women; and locally representative survey data for 6–8 month and 9–11 m old children from Skau et al 2014 "The use of linear programming to determine whether a formulated complementar…	•Ferguson EL et al. Realistic Food-Based Approaches Alone May Not Ensure Dietary Adequacy for Women and Young Children in South-East Asia. Matern Child Health J. 2019 Jan;23(Suppl 1):55-66. doi: 10.1007/s10995-018-2638-3.	N/A	N/A			Other	Unknown		2011	10-12 years	Children 6-23m	Estimates for exact age and sex group of interest	Unknown		No	0		1	5
Thiamine	The amount of Thiamine available in the food supply was estimated to be inadequate for 45.5% of the national population in 2011		•Beal, T., et al., Global trends in dietary micronutrient supplies and estimated prevalence of inadequate intakes. PLoS One, 2017. 12(4)	Moderate	2			Nutrient adequacy of national food supplies	National	Representative of the entire geographic area of interest	2011	10-12 years	Population	Household or food balance sheet estimates, less than half of which includes the age and sex group of interest	National food supplies	Based on national food supplies	Yes	1	5	1	2	0	8
Vitamin C	In 2021, on average, households consumed orange fruit 0.9 days per week		•Report of Cambodia Socio-Economic Survey 2021	N/A	N/A		Proxy food groups for vitamin C intake	Other	National	Representative of the entire geographic area of interest	2021	<4 years	Household	Household or food balance sheet estimates, less than half of which includes the age and sex group of interest	Exact HH sample size not found but well over 1000 households were sampled	>1,000	No	0	5	5	2	5	0
Vitamin C	An Optifood linear programming analysis found that vitamin C was not a 'problem nutrient' in the diets of children 6-23 m in Cambodia	•Subsets of dietary data were randomly selected from the 2011 national survey for 12–23 m old children, adolescent girls, pregnant and lactating women; and locally representative survey data for 6–8 month and 9–11 m old children from Skau et al 2014 "The use of linear programming to determine whether a formulated complementary food product can ensure adequate nutrients for 6- to 11-month-old Camb…	•Ferguson EL et al. Realistic Food-Based Approaches Alone May Not Ensure Dietary Adequacy for Women and Young Children in South-East Asia. Matern Child Health J. 2019 Jan;23(Suppl 1):55-66. doi: 10.1007/s10995-018-2638-3.	N/A	N/A			Other	Unknown		2011	10-12 years	Children 6-23m	Estimates for exact age and sex group of interest	Unknown		No	0		1	5
Vitamin C	The amount of vitamin C available in the food supply was estimated to be inadequate for 66.4% of the national population in 2011		•Beal, T., et al., Global trends in dietary micronutrient supplies and estimated prevalence of inadequate intakes. PLoS One, 2017. 12(4)	High	3			Nutrient adequacy of national food supplies	National	Representative of the entire geographic area of interest	2011	10-12 years	Population	Household or food balance sheet estimates, less than half of which includes the age and sex group of interest	National food supplies	Based on national food supplies	Yes	1	5	1	2	0	8
Vitamin B6	An Optifood linear programming analysis found that vitamin B6 was not a 'problem nutrient' in the diets of children 6-23 m in Cambodia	•Subsets of dietary data were randomly selected from the 2011 national survey for 12–23 m old children, adolescent girls, pregnant and lactating women; and locally representative survey data for 6–8 month and 9–11 m old children from Skau et al 2014 "The use of linear programming to determine whether a formulated complementary food product can ensure adequate nutrients for 6- to 11-month-old Camb…	•Ferguson EL et al. Realistic Food-Based Approaches Alone May Not Ensure Dietary Adequacy for Women and Young Children in South-East Asia. Matern Child Health J. 2019 Jan;23(Suppl 1):55-66. doi: 10.1007/s10995-018-2638-3.	N/A	N/A			Other	Unknown		2011	10-12 years	Children 6-23m	Estimates for exact age and sex group of interest	Unknown		No	0		1	5
Vitamin B6	The amount of vitamin B6 available in the food supply was estimated to be inadequate for 0.4% of the national population in 2011		•Beal, T., et al., Global trends in dietary micronutrient supplies and estimated prevalence of inadequate intakes. PLoS One, 2017. 12(4)	Negligible	0			Nutrient adequacy of national food supplies	National	Representative of the entire geographic area of interest	2011	10-12 years	Population	Household or food balance sheet estimates, less than half of which includes the age and sex group of interest	National food supplies	Based on national food supplies	Yes	1	5	1	2	0	8
Vitamin D	Prevalence of vitamin D deficiency (defined as 25-hydroxyvitamin D concentration <50 nmol/l) in children 6-23m was found to be 11.6% in the 2014 DHS (originally reported as prevalence of 9.1% in children 6-11m and 12.9% in children 12-23m)	•Prevalence estimate updated for children 6-23 months using the calculation = ((9.1% + (2*12.9%)/3)) •A separate analysis using the same data reported that prevalence of vitamin D deficiency in children 6-69 m was 13.4% (based on <50nmol/L). When using a more strict cut off of <25nmol/L prevalence dropped to 2.9%. The same study found that deficiency prevalence in WRA was 29% •This national micro…	•Smith, G .et al. High Prevalence of Vitamin D Deficiency in Cambodian Women: A Common Deficiency in a Sunny Country. Nutrients 2016, 8, 290. https://doi.org/10.3390/nu8050290 •2014 Cambodia Demographic and Health Survey	Moderate	2			Biological and functional markers	National	Representative of the entire geographic area of interest	2014	8-9 years	Children 6-23m	Estimates for exact age and sex group of interest	Children 6-11m: 46 Children 12-23m: 105	100-299	Yes	5	5	2	5	2	70
																	No
																	No
																	No
																	No
																	No
																	No
																	No
																	No
																	No
																	No
																	No

## Sheet: Indonesia
COMPREHENSIVE NUTRIENT GAP ASSESSMENT (CONGA) WORKSHEET
Comprehensive Nutrient Gap Assessment (CONGA)
Country: INDONESIA
Population assessed: Children 6-23 months of age (the complementary feeding period)
Assessment level: National
Nutrient	Data Points			Implied nutrient gap burden			Metadata										Met inclusion criteria for quantitative burden score?	Metadata weight scores (auto calculated)
	Data Points	Comment(s)	Evidence Source(s)	Implied burden (dropdown menu)	Implied burden score (auto calculated)	Comments	Evidence type comment	Evidence type (dropdown menu)	Geographic representation	Geographic representation (dropdown menu)	Year of data collection raw/comment	Recency of data collection (dropdown menu)	Age & sex group raw/comment	Age & sex group (dropdown menu)	Sample size raw/comment	Sample size (dropdown menu)		Evidence type	Geographic representation	Recency of data collection	Age & sex representation	Sample size	Overall data point weight
Iron	Prevalence of iron deficiency (defined as ferritin concentration <12µg/l) in children 2-4.9y was found to be 10.3% in urban areas and 15.3% in rural areas in the 2011 SEANUTS survey.	•No estimate of iron deficiency reported for children 0.5-1.9 years of age •All data reported by area of residence only (urban and rural), with no total national estimate available •Mean ferritin (mcg/L) Urban: boys 2-5 = 37.5mcg/L Girls 2-5 = 40.1/ Rural Boys = 33.8, Girls = 34.5 •Prevalence of anaemia (defined as Hb concentrations <110 g/l) in children aged 0·5–1·9 years was 53.7% in urban area…	•Sandjaja S, Budiman B, Harahap H, Ernawati F, Soekatri M, Widodo Y, et al. Food consumption and nutritional and biochemical status of 0·5–12-year-old Indonesian children: the SEANUTS study. Br J Nutr [Internet]. 2013 Sep 1;110(S3):S11–20.	Moderate	2			Biological and functional markers	Nationally representative	Representative of the entire geographic area of interest	2011	10-12 years	Children 2-4.9 years	Estimates (1) includes the age and sex group of interest, but less than half of which includes the age and sex group of interest; or (2) is very near to but excludes the age and sex group of interest entirely	716	500-1,000	Yes	5	5	1	3	4	65
Iron	Prevalence of iron deficiency (defined as sTfR concentration > 8.5 mg/L and/or serum ferritin < 12 µg/mL) was 69.% in children 12-17months in a small study in Lombok Indonesia.	•Prevalence of iron deficiency anaemia was 63.6% in the same study (defined as ID and Hb < 11 g/dL) •Sample size of study was 121 •This study aimed to investigate whether minor alleles of the TMPRSS6 gene at rs855791 and rs4820268 as well as the usual iron intake are associated with low iron and haemoglobin concentrations among under-two-year-old children in East Lombok, where the prevalence of a…	•Shinta D; Asmarinah, Adhiyanto C, Htet MK, Fahmida U. The Association of TMPRSS6 Gene Polymorphism and Iron Intake with Iron Status among Under-Two-Year-Old Children in Lombok, Indonesia. Nutrients. 2019;11(4):878. Published 2019 Apr 19. doi:10.3390/nu11040878	High	3			Biological and functional markers	Nationally representative	Representative of <10% of the population in the geographic area of interest	2012	10-12 years	Children 12-17m	Estimates for either a subgroup within the age and sex group of interest representing at least half of the group; or an age and sex group, at least half of which includes the age and sex group of interest	121	100-299	No	5	0	1	4	2	35
Iron	Prevalence of anaemia (no definition available) in children 0-59 m was found to be 39.5% in the national 2018 Riskesdas	•Full report not available in English, data taken from Bahasa language report and other sources	•2018 Indonesian Basic Health Research (RISKESDAS)	N/A	N/A	No implied burden scores for anaemia	Anaemia is considered "other" evidence in CONGA	Other	Nationally representative	Representative of the entire geographic area of interest	2018	4-5 years	Children 0-59m	Estimates (1) includes the age and sex group of interest, but less than half of which includes the age and sex group of interest; or (2) is very near to but excludes the age and sex group of interest entirely	2513	>1,000	No	0	5	4	3	5	0
Iron	71.3% of children aged 6–23 m consumed iron-rich foods in the past 24 h nationally in 2017.		•2017 Indonesia Demographic and Health Survey	Negligible	0			Nutrient-informative food group intake of individuals or households	Nationally representative	Representative of the entire geographic area of interest	2017	4-5 years	Children 6-23m	Estimates for exact age and sex group of interest	5039	>1,000	Yes	1	5	4	5	5	19
Iron	61% of both male and female children 0.5-1.9y residing in urban areas and 71% and 74% of male and female children 0.5-1.9y, respectively, in rural areas were found to have inadequate intake of iron (defined as consumption below the Indonesian RDA)	•Children aged 2-5 years had slightly higher levels of inadequate intake of iron (defined as consumption below the Indonesian RDA) •Analysis of dietary intake was done using the Nutrisoft program developed by the Food and Nutrition Research Center, using Indonesian food composition tables. Dietary intakes were compared with the Indonesian RDA	•Sandjaja S, Budiman B, Harahap H, Ernawati F, Soekatri M, Widodo Y, et al. Food consumption and nutritional and biochemical status of 0·5–12-year-old Indonesian children: the SEANUTS study. Br J Nutr [Internet]. 2013 Sep 1;110(S3):S11–20.	N/A	N/A			Other	Nationally representative	Representative of the entire geographic area of interest	2011	10-12 years	Children 0.5-1.9 years	Estimates for exact age and sex group of interest	Original sample size of children 0.5-1.9 years was 2,319. Micronutrient analysis noted to have occurred in approx. 50% of the sample. Thus an estimates sample size of >1000 noted here, however the final sample size for this data point was not reported in the publication	>1,000	No	0	5	1	5	5	0
Iron	A Optifood analysis designed to identify problem nutrients in the diets of children 6-23 m using linear programming analysis found that iron was a problem nutrient for children 6-11 m in 2010. This analysis was also nationally representative.	•Linear programming analysis is an optimization method that can be used in the context of complementary feeding recommendations to identify optimal but realistic, available, and affordable complementary foods to meet Recommended Nutrient Intakes (RNIs) of energy and nutrients given multiple constraints, including those on food availability, food patterns, food portions, and cost. •Problem nutrien…	•Fahmida U, Santika O, Kolopaking R, Ferguson E. Complementary Feeding Recommendations Based on Locally Available Foods in Indonesia. Food and Nutrition Bulletin.	N/A	N/A		Optifood analysis	Other	Nationally representative	Representative of the entire geographic area of interest	2010	10-12 years	Children 6-23m	Estimates for exact age and sex group of interest	8803	>1,000	No	0	5	1	5	5	0
Iron	A Optifood analysis in 10 stunting-prioritized districts was designed to identify problem nutrients in the diets of children 6-11 and 12-23 m using linear programming analysis. The study found that iron was a problem nutrient for children 6-11 m, but not in children 12-23 m.	•A problem nutrient was defined as a nutrient that did not meet 100% of the RNI based on FAO-RNI in the 2-best-diets Non Food Pattern in Optifood software, which is a nutritionally best diet derived from the deviation of the population’s average food pattern while remaining within the minimum and maximum food pattern range	•Fahmida U, Pramesthi IL, Kusuma S, Wurjandaru G, Izwardy D. Problem Nutrients and Food-Based Recommendations for Pregnant Women and Under-Five Children in High-Stunting Districts in Indonesia. Curr Dev Nutr. 2022 Mar 8;6(5):nzac028. doi: 10.1093/cdn/nzac028. PMID: 35542385; PMCID: PMC9071569.	N/A	N/A		Optifood analysis	Other	10 stunting-prioritized districts in Indonesia in the National Monitoring of Nutrient Consumption conducted by the Ministry of Health: Brebes, Cianjur, Gorontalo, Ketapang, Lampung Tengah, Lanny Jaya, Lombok Tengah, Maluku Tengah, Pemalang, Rokan Hulu . These represent only 4% of the total population	Representative of <10% of the population in the geographic area of interest	December 2019 and January 2020	<4 years	Children 6-11 and 12-23m	Estimates for exact age and sex group of interest	6-11 m: 366 12-23 m: 754	>1,000	No	0	0	5	5	5	0
Iron	The amount of iron available in the food supply was estimated to be inadequate for 48.3% of the national population in 2011	•The availability of iron in the food supply is inadequate for 6.3% of the population when considering 100% adherence to fortification legislation in 2011, but 90.2% when assuming 0% adherence to fortification legislation. The estimate considered here assumed 50% adherence to fortification legislation.	•Beal, T., et al., Global trends in dietary micronutrient supplies and estimated prevalence of inadequate intakes. PLoS One, 2017. 12(4)	High	3			Nutrient adequacy of national food supplies	Nationally representative	Representative of the entire geographic area of interest	2011	10-12 years	Population	Household or food balance sheet estimates, less than half of which includes the age and sex group of interest	National food supplies	Based on national food supplies	Yes	1	5	1	2	0	8
Vitamin A	Prevalence of vitamin A deficiency (defined as serum retinol <0.70mmol/l) in children 2-4.9y was found to be 0% in urban areas and 1.5% in rural areas in the 2011 SEANUTS survey	•No estimate of vitamin A deficiency reported for children 0.5-1.9 years of age •All data reported by area of residence only (urban and rural), with no total national estimate available •Mean retinol (mmol/l) in children 2-4.9y was: Urban boys 1.7, urban girls 1.7, Rural boys 1.5, rural girls 1.6	•Sandjaja S, Budiman B, Harahap H, Ernawati F, Soekatri M, Widodo Y, et al. Food consumption and nutritional and biochemical status of 0·5–12-year-old Indonesian children: the SEANUTS study. Br J Nutr [Internet]. 2013 Sep 1;110(S3):S11–20.	Negligible	0			Biological and functional markers	Nationally representative	Representative of the entire geographic area of interest	2011	10-12 years	Children 2-4.9 years	Estimates (1) includes the age and sex group of interest, but less than half of which includes the age and sex group of interest; or (2) is very near to but excludes the age and sex group of interest entirely	716	500-1,000	Yes	5	5	1	3	4	65
Vitamin A	Prevalence of vitamin A deficiency (defined as serum retinol <20ug/dl) in children 6-23 m was found to be 16.1% (originally reported as 18.2% in 6-11 m and 15% in 12-23 m) among children in peri-urban villages of West Java	•Vitamin A deficiency prevalence estimate updated for children 6-23 months using the calculation = (18.2% + (2*15%)/3))	•Jus’at, I., Jahari, A. B., Htet, M. K., Tilden, R. L., Soekarjo, D., Utomo, B., ... & Korenromp, E. L. (2015). Vitamin A-fortified cooking oil reduces vitamin A deficiency in infants, young children and women: results from a programme evaluation in Indonesia. Public Health Nutrition, 18(14), 2511-2522.	Moderate	2			Biological and functional markers		Representative of <10% of the population in the geographic area of interest	2011	10-12 years	Children 6-23m	Estimates for exact age and sex group of interest	591	500-1,000	No	5	0	1	5	4	50
Vitamin A	86.2% of children 6–23 m consumed vitamin A-rich foods in the past 24 h nationally in 2017		•2017 Indonesia Demographic and Health Survey	Low	1			Nutrient-informative food group intake of individuals or households	Nationally representative	Representative of the entire geographic area of interest	2017	4-5 years	Children 6-23m	Estimates for exact age and sex group of interest	4883	>1,000	Yes	1	5	4	5	5	19
Vitamin A	39% and 41% of male and female children 0.5-1.9y, respectively, residing in urban areas and 38% and 40% of male and female children 0.5-1.9y, respectively, in rural areas were found to have inadequate intake of vitamin A (defined as consumption below the Indonesian RDA) in the 2011 SEANUTS	•Mean vitamin A intake was 471 µg and 463 µg per day in urban children 6-23 m and rural children 6-23 m, respectively •Children aged 2-5 years had slightly higher levels of inadequate intake of vitamin A (defined as consumption below the Indonesian RDA) •Analysis of dietary intake was done using the Nutrisoft program developed by the Food and Nutrition Research Center, using Indonesian food compo…	•Sandjaja S, Budiman B, Harahap H, Ernawati F, Soekatri M, Widodo Y, et al. Food consumption and nutritional and biochemical status of 0·5–12-year-old Indonesian children: the SEANUTS study. Br J Nutr [Internet]. 2013 Sep 1;110(S3):S11–20.	N/A	N/A			Other	Nationally representative	Representative of the entire geographic area of interest	2011	10-12 years	Children 0.5-1.9 years	Estimates for exact age and sex group of interest	Original sample size of children 0.5-1.9 years was 2,319. Micronutrient analysis noted to have occurred in approx. 50% of the sample. Thus an estimates sample size of >1000 noted here, however the final sample size for this data point was not reported in the publication	>1,000	No	0	5	1	5	5	0
Vitamin A	64.5% of children 12–23 m consumed vitamin A-rich foods in the past 24 h in a small study in urban areas of Indonesia in 2011		•Santika O, Februhartanty J, Ariawan I. Feeding practices of young children aged 12-23 months in different socio-economic settings: a study from an urban area of Indonesia. Br J Nutr. 2016 Jul;116 Suppl 1:S1-7. doi: 10.1017/S0007114515003438. Epub 2015 Sep 21. PMID: 26388172.	Moderate	2			Nutrient-informative food group intake of individuals or households	forty-three villages within thirty-three sub-districts of Bandung city	Representative of <10% of the population in the geographic area of interest	2011	10-12 years	Children 12–23m	Estimates for either a subgroup within the age and sex group of interest representing at least half of the group; or an age and sex group, at least half of which includes the age and sex group of interest	525	100-299	No	1	0	1	4	2	7
Vitamin A	A Optifood analysis in 10 stunting-prioritized districts was designed to identify problem nutrients in the diets of children 6-11 and 12-23 m using linear programming analysis. The study found that vitamin A was not a problem nutrient for children 6-11 m or children 12-23 m.	•A problem nutrient was defined as a nutrient that did not meet 100% of the RNI based on FAO-RNI in the 2-best-diets Non Food Pattern in Optifood software, which is a nutritionally best diet derived from the deviation of the population’s average food pattern while remaining within the minimum and maximum food pattern range	•Fahmida U, Pramesthi IL, Kusuma S, Wurjandaru G, Izwardy D. Problem Nutrients and Food-Based Recommendations for Pregnant Women and Under-Five Children in High-Stunting Districts in Indonesia. Curr Dev Nutr. 2022 Mar 8;6(5):nzac028. doi: 10.1093/cdn/nzac028. PMID: 35542385; PMCID: PMC9071569.	N/A	N/A		Optifood analysis	Other	10 stunting-prioritized districts in Indonesia in the National Monitoring of Nutrient Consumption conducted by the Ministry of Health: Brebes, Cianjur, Gorontalo, Ketapang, Lampung Tengah, Lanny Jaya, Lombok Tengah, Maluku Tengah, Pemalang, Rokan Hulu . These represent only 4% of the total population	Representative of <10% of the population in the geographic area of interest	December 2019 and January 2020	<4 years	Children 6-11 and 12-23m	Estimates for exact age and sex group of interest	6-11 m: 366 12-23 m: 754	>1,000	No	0	0	5	5	5	0
Vitamin A	Vitamin A supplementation coverage in children 6-59 months was 80.4% in the 2017 DHS	•No estimate for vitamin A supplementation coverage is maintained in the UNICEF global database on vitamin A supplementation (it is not a priority country for supplementation)	•2017 Indonesia Demographic and Health Survey	N/A				Other	National	Representative of the entire geographic area of interest	2017	4-5 years	Children 6-59m	Estimates (1) includes the age and sex group of interest, but less than half of which includes the age and sex group of interest; or (2) is very near to but excludes the age and sex group of interest entirely	14983	>1,000	No	0	5	4	3	5	0
Vitamin A	The amount of vitamin A available in the food supply was estimated to be inadequate for 85.5% of the national population in 2011		•Beal, T., et al., Global trends in dietary micronutrient supplies and estimated prevalence of inadequate intakes. PLoS One, 2017. 12(4)	High	3			Nutrient adequacy of national food supplies	National	Representative of the entire geographic area of interest	2011	10-12 years	Population	Household or food balance sheet estimates, less than half of which includes the age and sex group of interest	National food supplies	Based on national food supplies	Yes	1	5	1	2	0	8
Zinc	53.8% of breastfed and 66.7% of non-breastfed children aged 6-23 months consumed meat, fish or poultry in 2017.	•No estimate available for consumption of zinc-rich foods, so proxy food groups are used here to inform zinc-rich food consumption.	•2017 Indonesia Demographic and Health Survey	N/A	N/A			Other	National	Representative of the entire geographic area of interest	2017	4-5 years	Children 6-23m	Estimates for exact age and sex group of interest	3476	>1,000	No	0	5	4	5	5	0
Zinc	A Optifood analysis designed to identify problem nutrients in the diets of children 6-23 m using linear programming analysis found that zinc was a problem nutrient for children 6-8 m but not for children 9-23 months in 2010. This analysis was also nationally representative.	•Linear programming analysis is an optimization method that can be used in the context of complementary feeding recommendations to identify optimal but realistic, available, and affordable complementary foods to meet Recommended Nutrient Intakes (RNIs) of energy and nutrients given multiple constraints, including those on food availability, food patterns, food portions, and cost. •Problem nutrien…	•Fahmida U, Santika O, Kolopaking R, Ferguson E. Complementary Feeding Recommendations Based on Locally Available Foods in Indonesia. Food and Nutrition Bulletin.	N/A	N/A		Optifood analysis	Other	Nationally representative	Representative of the entire geographic area of interest	2010	10-12 years	Children 6-23m	Estimates for exact age and sex group of interest	8803	>1,000	No	0	5	1	5	5	0
Zinc	A Optifood analysis in 10 stunting-prioritized districts was designed to identify problem nutrients in the diets of children 6-11 and 12-23 m using linear programming analysis. The study found that zinc was a problem nutrient for both children 6-11 m and children 12-23 m.	•A problem nutrient was defined as a nutrient that did not meet 100% of the RNI based on FAO-RNI in the 2-best-diets Non Food Pattern in Optifood software, which is a nutritionally best diet derived from the deviation of the population’s average food pattern while remaining within the minimum and maximum food pattern range •Zinc was also a problem nutrient for children 24-56m	•Fahmida U, Pramesthi IL, Kusuma S, Wurjandaru G, Izwardy D. Problem Nutrients and Food-Based Recommendations for Pregnant Women and Under-Five Children in High-Stunting Districts in Indonesia. Curr Dev Nutr. 2022 Mar 8;6(5):nzac028. doi: 10.1093/cdn/nzac028. PMID: 35542385; PMCID: PMC9071569.	N/A	N/A		Optifood analysis	Other	10 stunting-prioritized districts in Indonesia in the National Monitoring of Nutrient Consumption conducted by the Ministry of Health: Brebes, Cianjur, Gorontalo, Ketapang, Lampung Tengah, Lanny Jaya, Lombok Tengah, Maluku Tengah, Pemalang, Rokan Hulu . These represent only 4% of the total population	Representative of <10% of the population in the geographic area of interest	December 2019 and January 2020	<4 years	Children 6-11 and 12-23m	Estimates for exact age and sex group of interest	6-11 m: 366 12-23 m: 754	>1,000	No	0	0	5	5	5	0
Zinc	An estimated 30.8% of the total population in Indonesia were at risk of zinc deficiency due to inadequate dietary supply of zinc in 2011.	•Estimates of zinc deficiency risks were determined using food supply data from FAOSTAT, food composition data from the US Dept of Agriculture, zinc intake per capita supply adjusted for edible portions using per capita energy supply data. A single WtdEAR was estimated from WHO vitamin and mineral requirements data. Those with intakes of less than the WtdEAR were classed as at risk of dietary def…	•Kumssa, D. B. et al. Dietary calcium and zinc deficiency risks are decreasing but remain prevalent. Sci. Rep. 5, 10974; doi: 10.1038/srep10974 (2015). •Wessells KR, Brown KH. Estimating the global prevalence of zinc deficiency: results based on zinc availability in national food supplies and the prevalence of stunting. PLoS One. 2012;7(11):e50568. doi: 10.1371/journal.pone.0050568.	N/A	N/A		Not categorized as adequacy of national food supplies as this is an estimate of risk of zinc deficiency, rather than of inadequate intake	Other	National	Representative of the entire geographic area of interest	2011	10-12 years	Population	Household or food balance sheet estimates, less than half of which includes the age and sex group of interest	National food supplies	Based on national food supplies	No	0	5	1	2	0	0
Zinc	The amount of zinc available in the food supply was estimated to be inadequate for 24.7% of the national population in 2011	•The availability of zinc in the food supply is inadequate for 0% of the population when considering 100% adherence to fortification legislation in 2011, but 49.5% when assuming 0% adherence to fortification legislation. The estimate considered here assumed 50% adherence to fortification legislation.	•Beal, T., et al., Global trends in dietary micronutrient supplies and estimated prevalence of inadequate intakes. PLoS One, 2017. 12(4)	Moderate	2	Borderline moderate/high		Nutrient adequacy of national food supplies	National	Representative of the entire geographic area of interest	2011	10-12 years	Population	Household or food balance sheet estimates, less than half of which includes the age and sex group of interest	National food supplies	Based on national food supplies	Yes	1	5	1	2	0	8
Calcium	52% and 56% of male and female children 0.5-1.9y, respectively, residing in urban areas and 66% and 71% of male and female children 0.5-1.9y,, respectively, in rural areas were found to have inadequate intake of calcium (defined as consumption below the Indonesian RDA) in the 2011 SEANUTS	•Mean calcium intake was 506mg and 330mg per day in urban children 6-23 m and rural children 6-23 m, respectively •Children aged 2-5 years had slightly higher levels of inadequate intake of calcium(defined as consumption below the Indonesian RDA) •Analysis of dietary intake was done using the Nutrisoft program developed by the Food and Nutrition Research Center, using Indonesian food composition …	•Sandjaja S, Budiman B, Harahap H, Ernawati F, Soekatri M, Widodo Y, Sumedi E, Rustan E, Sofia G, Syarief SN, Khouw I. Food consumption and nutritional and biochemical status of 0·5-12-year-old Indonesian children: the SEANUTS study. Br J Nutr. 2013 Sep;110 Suppl 3:S11-20. doi: 10.1017/S0007114513002109. PMID: 24016762.	N/A	N/A			Other	National	Representative of the entire geographic area of interest	2011	10-12 years	Children 6-23m	Estimates for exact age and sex group of interest	Original sample size of children 0.5-1.9 years was 2,319. Micronutrient analysis noted to have occurred in approx. 50% of the sample. Thus an estimates sample size of >1000 noted here, however the final sample size for this data point was not reported in the publication	>1,000	No	0	5	1	5	5	0
Calcium	Animal milk was consumed by 10.5% and 15.8% of breastfed and non-breastfed children aged 6-23 months, respectively, in 2017. Further, 8.7% of breastfed and 12.4% of non-breastfed children aged 6-23 months consumed cheese, yogurt, or other milk products in 2017.	•No estimate available for consumption of calcium-rich foods, so proxy food groups are used here to inform calcium-rich food consumption. No estimates available in the DHS reports on dark leafy green consumption.	•2017 Indonesia Demographic and Health Survey	N/A	N/A			Other	National	Representative of the entire geographic area of interest	2017	4-5 years	Children 6-23m	Estimates for exact age and sex group of interest	3476	>1,000	No	0	5	4	5	5	0
Calcium	84.6% of children in Bandung, Indonesia (urban) 6–23 m consumed dairy products in the past 24 h in a cross sectional study in 2011.	•Data from a cross-sectional survey in 2011, conducted in villages of Bandung City	•Santika O, Februhartanty J, Ariawan I. Feeding practices of young children aged 12-23 months in different socio-economic settings: a study from an urban area of Indonesia. Br J Nutr. 2016 Jul;116 Suppl 1:S1-7. doi: 10.1017/S0007114515003438. Epub 2015 Sep 21. PMID: 26388172.	N/A	N/A			Other	forty-three villages within thirty-three sub-districts of Bandung city	Representative of <10% of the population in the geographic area of interest	2011	10-12 years	Children 12–23m	Estimates (1) includes the age and sex group of interest, but less than half of which includes the age and sex group of interest; or (2) is very near to but excludes the age and sex group of interest entirely	689	500-1,000	No	0	0	1	3	4	0
Calcium	A Optifood analysis designed to identify problem nutrients in the diets of children 6-23 m using linear programming analysis found that calcium was a problem nutrient for children 6-8 m but not for children 9-23 months in 2010. This analysis was also nationally representative.	•Linear programming analysis is an optimization method that can be used in the context of complementary feeding recommendations to identify optimal but realistic, available, and affordable complementary foods to meet Recommended Nutrient Intakes (RNIs) of energy and nutrients given multiple constraints, including those on food availability, food patterns, food portions, and cost. •Problem nutrien…	•Fahmida U, Santika O, Kolopaking R, Ferguson E. Complementary Feeding Recommendations Based on Locally Available Foods in Indonesia. Food and Nutrition Bulletin.	N/A	N/A		Optifood analysis	Other	Nationally representative	Representative of the entire geographic area of interest	2010	10-12 years	Children 6-23m	Estimates for exact age and sex group of interest	8803	>1,000	No	0	5	1	5	5	0
Calcium	A Optifood analysis in 10 stunting-prioritized districts was designed to identify problem nutrients in the diets of children 6-11 and 12-23 m using linear programming analysis. The study found that calcium was a problem nutrient in children 12-23 m, but not in children 6-11m	•A problem nutrient was defined as a nutrient that did not meet 100% of the RNI based on FAO-RNI in the 2-best-diets Non Food Pattern in Optifood software, which is a nutritionally best diet derived from the deviation of the population’s average food pattern while remaining within the minimum and maximum food pattern range •Calcium was also a problem nutrient for children 24-35 m and pregnant wom…	•Fahmida U, Pramesthi IL, Kusuma S, Wurjandaru G, Izwardy D. Problem Nutrients and Food-Based Recommendations for Pregnant Women and Under-Five Children in High-Stunting Districts in Indonesia. Curr Dev Nutr. 2022 Mar 8;6(5):nzac028. doi: 10.1093/cdn/nzac028. PMID: 35542385; PMCID: PMC9071569.	N/A	N/A		Optifood analysis	Other	10 stunting-prioritized districts in Indonesia in the National Monitoring of Nutrient Consumption conducted by the Ministry of Health: Brebes, Cianjur, Gorontalo, Ketapang, Lampung Tengah, Lanny Jaya, Lombok Tengah, Maluku Tengah, Pemalang, Rokan Hulu . These represent only 4% of the total population	Representative of <10% of the population in the geographic area of interest	December 2019 and January 2020	<4 years	Children 6-11 and 12-23m	Estimates for exact age and sex group of interest	6-11 m: 366 12-23 m: 754	>1,000	No	0	0	5	5	5	0
Calcium	An estimated 100% of the total population in Indonesia were at risk of calcium deficiency due to inadequate dietary supply of calcium in 2011.	•Estimates of calcium deficiency risks were determined using food supply data from FAOSTAT, food composition data from the US Dept of Agriculture, zinc intake per capita supply adjusted for edible portions using per capita energy supply data. A single WtdEAR was estimated from WHO vitamin and mineral requirements data. Those with intakes of less than the WtdEAR were classed as at risk of dietary …	•Kumssa, D. B. et al. Dietary calcium and zinc deficiency risks are decreasing but remain prevalent. Sci. Rep. 5, 10974; doi: 10.1038/srep10974 (2015).	N/A			Not categorized as adequacy of national food supplies as this is an estimate of risk of calcium deficiency, rather than of inadequate intake	Other	National	Representative of the entire geographic area of interest	2011	10-12 years	Population	Household or food balance sheet estimates, less than half of which includes the age and sex group of interest	National food supplies	Based on national food supplies	No	0	5	1	2	0	0
Calcium	The amount of calcium available in the food supply was estimated to be inadequate for 93.1% of the national population in 2011		•Beal, T., et al., Global trends in dietary micronutrient supplies and estimated prevalence of inadequate intakes. PLoS One, 2017. 12(4)	High	3			Nutrient adequacy of national food supplies	National	Representative of the entire geographic area of interest	2011	10-12 years	Population	Household or food balance sheet estimates, less than half of which includes the age and sex group of interest	National food supplies	Based on national food supplies	Yes	1	5	1	2	0	8
Iodine	Household coverage of iodized salt was 92% in 2013	•An estimate of coverage of adequately iodized salt was not identified in the literature review	•2013 National Report on Basic Health Research (RISKEDAS) •UNICEF Global Database on Iodized Salt	Negligible				Nutrient-informative food group intake of individuals or households	Nationally representative (data from the 2013 RISKESDAS survey)	Representative of the entire geographic area of interest	2013	8-9 years	Household	Household or food balance sheet estimates, less than half of which includes the age and sex group of interest	Assumed sample is >1000 based on other data sourced from this survey	>1,000	Yes	1	5	2	2	5	14
Iodine	Median urinary iodine concentration (UIC) in children aged 6-12 y was 215 μg/L, estimated using data from the 2013 Riskesdas survey	•Median UIC in WRA was 189 μg/L, and median UIC in PW was 169 μg/L	•Djoko Kartono, Atmarita, Abas B. Jahari, Soekirman, Doddy Izwardy, The situation of urinary iodine concentration (UIC) among school age children, women at reproductive age and pregnant women in Indonesia: the analysis of Riskesdas 2013. Journal of the Indonesian Nutrition Association 2016, 39(1):49-58	Negligible	0			Biological and functional markers	Nationally representative (data from the 2013 RISKESDAS survey)	Representative of the entire geographic area of interest	2013	8-9 years	Children 6 -12 years	Estimates for an age and sex group that is similar to but excludes the age and sex group of interest entirely	6149	>1,000	Yes	5	5	2	1	5	65
Vitamin B12	The amount of vitamin B12 available in the food supply was estimated to be inadequate for 12.8% of the national population in 2011		•Beal, T., et al., Global trends in dietary micronutrient supplies and estimated prevalence of inadequate intakes. PLoS One, 2017. 12(4)	Low	1			Nutrient adequacy of national food supplies	National	Representative of the entire geographic area of interest	2011	10-12 years	Population	Household or food balance sheet estimates, less than half of which includes the age and sex group of interest	National food supplies	Based on national food supplies	Yes	1	5	1	2	0	8
Vitamin B12	53.8% of breastfed and 66.7% of non-breastfed children aged 6-23 months consumed meat, fish or poultry in 2017. Further, 48.7% and 58.2% of breasted and non-breastfed children aged 6-23 months, respectively, consumed eggs. Animal milk was consumed by 10.5% and 15.8% of breastfed and non-breastfed children aged 6-23 months, respectively, and 8.7% of breastfed and 12.4% of non-breastfed children ag…	•No estimate available for consumption of vitamin B12-rich foods, so proxy food groups are used here to inform vitamin B12-rich food consumption.	•2017 Indonesia Demographic and Health Survey	N/A	N/A			Other	National	Representative of the entire geographic area of interest	2017	4-5 years	Children 6-23m	Estimates for exact age and sex group of interest	3476	>1,000	No	0	5	4	5	5	0
Vitamin B12	A Optifood analysis designed to identify problem nutrients in the diets of children 6-23 m using linear programming analysis found that vitamin B12 was not a problem nutrient for children 6-23 m in 2010. This analysis was also nationally representative.	•Linear programming analysis is an optimization method that can be used in the context of complementary feeding recommendations to identify optimal but realistic, available, and affordable complementary foods to meet Recommended Nutrient Intakes (RNIs) of energy and nutrients given multiple constraints, including those on food availability, food patterns, food portions, and cost. •Problem nutrien…	•Fahmida U, Santika O, Kolopaking R, Ferguson E. Complementary Feeding Recommendations Based on Locally Available Foods in Indonesia. Food and Nutrition Bulletin.	N/A	N/A		Optifood analysis	Other	Nationally representative	Representative of the entire geographic area of interest	2010	10-12 years	Children 6-23m	Estimates for exact age and sex group of interest	8803	>1,000	No	0	5	1	5	5	0
Vitamin B12	A Optifood analysis in 10 stunting-prioritized districts was designed to identify problem nutrients in the diets of children 6-11 and 12-23 m using linear programming analysis. The study found that vitamin B12 was not a problem nutrient for children 6-11 m or children 12-23 m.	•A problem nutrient was defined as a nutrient that did not meet 100% of the RNI based on FAO-RNI in the 2-best-diets Non Food Pattern in Optifood software, which is a nutritionally best diet derived from the deviation of the population’s average food pattern while remaining within the minimum and maximum food pattern range	•Fahmida U, Pramesthi IL, Kusuma S, Wurjandaru G, Izwardy D. Problem Nutrients and Food-Based Recommendations for Pregnant Women and Under-Five Children in High-Stunting Districts in Indonesia. Curr Dev Nutr. 2022 Mar 8;6(5):nzac028. doi: 10.1093/cdn/nzac028. PMID: 35542385; PMCID: PMC9071569.	N/A	N/A		Optifood analysis	Other	10 stunting-prioritized districts in Indonesia in the National Monitoring of Nutrient Consumption conducted by the Ministry of Health: Brebes, Cianjur, Gorontalo, Ketapang, Lampung Tengah, Lanny Jaya, Lombok Tengah, Maluku Tengah, Pemalang, Rokan Hulu . These represent only 4% of the total population	Representative of <10% of the population in the geographic area of interest	December 2019 and January 2020	<4 years	Children 6-11 and 12-23m	Estimates for exact age and sex group of interest	6-11 m: 366 12-23 m: 754	>1,000	No	0	0	5	5	5	0
Folate	29% of breastfed and 36% of non-breastfed children 6-23 m consumed legumes and nuts in the 2017 DHS	•No estimate available for consumption of folate-rich foods, so proxy food groups are used here to inform folate-rich food consumption.	2017 Indonesia Demographic and Health Survey	N/A				Other	National	Representative of the entire geographic area of interest	2017	4-5 years	Children 6-23m	Estimates for exact age and sex group of interest	3476	>1,000	No	0	5	4	5	5	0
Folate	An Optifood analysis showed legumes, nuts, seeds and fruits consumption was low among infants born 6-11m in the Special Region of Yogyakarta Region in 2017		•Hendriyani H, Sudargo T, Fahmida U, Helmyati S, Susetyowati, Humayrah W. Deficient Nutrient Intake from Complementary Foods among Infants Aged 6-11 Months in Rural Areas of Yogyakarta. J Nutr Sci Vitaminol (Tokyo). 2020;66(Supplement):S87-S93. doi: 10.3177/jnsv.66.S87. PMID: 33612654.	N/A	N/A			Other		Representative of <10% of the population in the geographic area of interest	2017	4-5 years	Children 6-11m	Estimates (1) includes the age and sex group of interest, but less than half of which includes the age and sex group of interest; or (2) is very near to but excludes the age and sex group of interest entirely	91	50-99	No	0	0	4	3	1	0
Folate	A Optifood analysis designed to identify problem nutrients in the diets of children 6-23 m using linear programming analysis found that folate was NOT a problem nutrient for children 6-23 m in 2010. This analysis was also nationally representative.	•Linear programming analysis is an optimization method that can be used in the context of complementary feeding recommendations to identify optimal but realistic, available, and affordable complementary foods to meet Recommended Nutrient Intakes (RNIs) of energy and nutrients given multiple constraints, including those on food availability, food patterns, food portions, and cost. •Problem nutrien…	•Fahmida U, Santika O, Kolopaking R, Ferguson E. Complementary Feeding Recommendations Based on Locally Available Foods in Indonesia. Food and Nutrition Bulletin.	N/A	N/A		Optifood analysis	Other	Nationally representative	Representative of the entire geographic area of interest	2010	10-12 years	Children 6-23m	Estimates for exact age and sex group of interest	8803	>1,000	No	0	5	1	5	5	0
Folate	A Optifood analysis in 10 stunting-prioritized districts was designed to identify problem nutrients in the diets of children 6-11 and 12-23 m using linear programming analysis. The study found that folate was a problem nutrient for both children 6-11 m and children 12-23 m.	•A problem nutrient was defined as a nutrient that did not meet 100% of the RNI based on FAO-RNI in the 2-best-diets Non Food Pattern in Optifood software, which is a nutritionally best diet derived from the deviation of the population’s average food pattern while remaining within the minimum and maximum food pattern range •Folate was also a problem nutrient for children 24-59 m and pregnant women	•Fahmida U, Pramesthi IL, Kusuma S, Wurjandaru G, Izwardy D. Problem Nutrients and Food-Based Recommendations for Pregnant Women and Under-Five Children in High-Stunting Districts in Indonesia. Curr Dev Nutr. 2022 Mar 8;6(5):nzac028. doi: 10.1093/cdn/nzac028. PMID: 35542385; PMCID: PMC9071569.	N/A	N/A		Optifood analysis	Other	10 stunting-prioritized districts in Indonesia in the National Monitoring of Nutrient Consumption conducted by the Ministry of Health: Brebes, Cianjur, Gorontalo, Ketapang, Lampung Tengah, Lanny Jaya, Lombok Tengah, Maluku Tengah, Pemalang, Rokan Hulu . These represent only 4% of the total population	Representative of <10% of the population in the geographic area of interest	December 2019 and January 2020	<4 years	Children 6-11 and 12-23m	Estimates for exact age and sex group of interest	6-11 m: 366 12-23 m: 754	>1,000	No	0	0	5	5	5	0
Folate	The amount of folate available in the food supply was estimated to be inadequate for 43% of the national population in 2011	•The availability of folate in the food supply is inadequate for 0.2% of the population when considering 100% adherence to fortification legislation in 2011, but 85.8% when assuming 0% adherence to fortification legislation. The estimate considered here assumed 50% adherence to fortification legislation.	•Beal, T., et al., Global trends in dietary micronutrient supplies and estimated prevalence of inadequate intakes. PLoS One, 2017. 12(4)	High	3			Nutrient adequacy of national food supplies	National	Representative of the entire geographic area of interest	2011	10-12 years	Population	Household or food balance sheet estimates, less than half of which includes the age and sex group of interest	National food supplies	Based on national food supplies	Yes	1	5	1	2	0	8
Niacin	53.8% of breastfed and 66.7% of non-breastfed children aged 6-23 months consumed meat, fish or poultry in 2017.	•No estimate available for consumption of niacin-rich foods, so proxy food groups are used here to inform niacin-rich food consumption.	•2017 Indonesia Demographic and Health Survey	N/A	N/A			Other	National	Representative of the entire geographic area of interest	2017	4-5 years	Children 6-23m	Estimates for exact age and sex group of interest	3476	>1,000	No	0	5	4	5	5	0
Niacin	A Optifood analysis designed to identify problem nutrients in the diets of children 6-23 m using linear programming analysis found that niacin was a problem nutrient for children 6-8 m but not for children 9-23 months in 2010. This analysis was nationally representative.	•Linear programming analysis is an optimization method that can be used in the context of complementary feeding recommendations to identify optimal but realistic, available, and affordable complementary foods to meet Recommended Nutrient Intakes (RNIs) of energy and nutrients given multiple constraints, including those on food availability, food patterns, food portions, and cost. •Problem nutrien…	•Fahmida U, Santika O, Kolopaking R, Ferguson E. Complementary Feeding Recommendations Based on Locally Available Foods in Indonesia. Food and Nutrition Bulletin.	N/A	N/A		Optifood analysis	Other	Nationally representative	Representative of the entire geographic area of interest	2010	10-12 years	Children 6-23m	Estimates for exact age and sex group of interest	8803	>1,000	No	0	5	1	5	5	0
Niacin	A Optifood analysis in 10 stunting-prioritized districts was designed to identify problem nutrients in the diets of children 6-11 and 12-23 m using linear programming analysis. The study found that niacin was not a problem nutrient for children 6-11 m or children 12-23 m.	•A problem nutrient was defined as a nutrient that did not meet 100% of the RNI based on FAO-RNI in the 2-best-diets Non Food Pattern in Optifood software, which is a nutritionally best diet derived from the deviation of the population’s average food pattern while remaining within the minimum and maximum food pattern range	•Fahmida U, Pramesthi IL, Kusuma S, Wurjandaru G, Izwardy D. Problem Nutrients and Food-Based Recommendations for Pregnant Women and Under-Five Children in High-Stunting Districts in Indonesia. Curr Dev Nutr. 2022 Mar 8;6(5):nzac028. doi: 10.1093/cdn/nzac028. PMID: 35542385; PMCID: PMC9071569.	N/A	N/A		Optifood analysis	Other	10 stunting-prioritized districts in Indonesia in the National Monitoring of Nutrient Consumption conducted by the Ministry of Health: Brebes, Cianjur, Gorontalo, Ketapang, Lampung Tengah, Lanny Jaya, Lombok Tengah, Maluku Tengah, Pemalang, Rokan Hulu . These represent only 4% of the total population	Representative of <10% of the population in the geographic area of interest	December 2019 and January 2020	<4 years	Children 6-11 and 12-23m	Estimates for exact age and sex group of interest	6-11 m: 366 12-23 m: 754	>1,000	No	0	0	5	5	5	0
Niacin	The amount of niacin available in the food supply was estimated to be inadequate for 4.6% of the national population in 2011		•Beal, T., et al., Global trends in dietary micronutrient supplies and estimated prevalence of inadequate intakes. PLoS One, 2017. 12(4)	Negligible	0			Nutrient adequacy of national food supplies	National	Representative of the entire geographic area of interest	2011	10-12 years	Population	Household or food balance sheet estimates, less than half of which includes the age and sex group of interest	National food supplies	Based on national food supplies	Yes	1	5	1	2	0	8
Thiamine	A Optifood analysis designed to identify problem nutrients in the diets of children 6-23 m using linear programming analysis found that thiamine was not a problem nutrient for children 6-23 m in 2010. This analysis was nationally representative.	•Linear programming analysis is an optimization method that can be used in the context of complementary feeding recommendations to identify optimal but realistic, available, and affordable complementary foods to meet Recommended Nutrient Intakes (RNIs) of energy and nutrients given multiple constraints, including those on food availability, food patterns, food portions, and cost. •Problem nutrien…	•Fahmida U, Santika O, Kolopaking R, Ferguson E. Complementary Feeding Recommendations Based on Locally Available Foods in Indonesia. Food and Nutrition Bulletin.	N/A	N/A		Optifood analysis	Other	Nationally representative	Representative of the entire geographic area of interest	2010	10-12 years	Children 6-23m	Estimates for exact age and sex group of interest	8803	>1,000	No	0	5	1	5	5	0
Thiamine	A Optifood analysis in 10 stunting-prioritized districts was designed to identify problem nutrients in the diets of children 6-11 and 12-23 m using linear programming analysis. The study found that thiamine was not a problem nutrient for children 6-11 m or children 12-23 m.	•A problem nutrient was defined as a nutrient that did not meet 100% of the RNI based on FAO-RNI in the 2-best-diets Non Food Pattern in Optifood software, which is a nutritionally best diet derived from the deviation of the population’s average food pattern while remaining within the minimum and maximum food pattern range	•Fahmida U, Pramesthi IL, Kusuma S, Wurjandaru G, Izwardy D. Problem Nutrients and Food-Based Recommendations for Pregnant Women and Under-Five Children in High-Stunting Districts in Indonesia. Curr Dev Nutr. 2022 Mar 8;6(5):nzac028. doi: 10.1093/cdn/nzac028. PMID: 35542385; PMCID: PMC9071569.	N/A	N/A		Optifood analysis	Other	10 stunting-prioritized districts in Indonesia in the National Monitoring of Nutrient Consumption conducted by the Ministry of Health: Brebes, Cianjur, Gorontalo, Ketapang, Lampung Tengah, Lanny Jaya, Lombok Tengah, Maluku Tengah, Pemalang, Rokan Hulu . These represent only 4% of the total population	Representative of <10% of the population in the geographic area of interest	December 2019 and January 2020	<4 years	Children 6-11 and 12-23m	Estimates for exact age and sex group of interest	6-11 m: 366 12-23 m: 754	>1,000	No	0	0	5	5	5	0
Thiamine	The amount of thiamine available in the food supply was estimated to be inadequate for 25.6% of the national population in 2011	•The availability of thiamine in the food supply is inadequate for 3.9% of the population when considering 100% adherence to fortification legislation in 2011, but 47.3% when assuming 0% adherence to fortification legislation. The estimate considered here assumed 50% adherence to fortification legislation.	•Beal, T., et al., Global trends in dietary micronutrient supplies and estimated prevalence of inadequate intakes. PLoS One, 2017. 12(4)	Moderate	2			Nutrient adequacy of national food supplies	National	Representative of the entire geographic area of interest	2011	10-12 years	Population	Household or food balance sheet estimates, less than half of which includes the age and sex group of interest	National food supplies	Based on national food supplies	Yes	1	5	1	2	0	8
Vitamin C	54% and 61% of male and female children 0.5-1.9y,, respectively, residing in urban areas and 76% and 78% of male and female children 0.5-1.9y,, respectively, in rural areas were found to have inadequate intake of vitamin C (defined as consumption below the Indonesian RDA) in the 2011 SEANUTS	•Mean vitamin C intake was 42mg and 34mg per day in urban children 6-23 m and rural children 6-23 m, respectively •Children aged 2-5 years had slightly higher levels of inadequate intake of vitamin C (defined as consumption below the Indonesian RDA) •Analysis of dietary intake was done using the Nutrisoft program developed by the Food and Nutrition Research Center, using Indonesian food compositi…	•Sandjaja S, Budiman B, Harahap H, Ernawati F, Soekatri M, Widodo Y, Sumedi E, Rustan E, Sofia G, Syarief SN, Khouw I. Food consumption and nutritional and biochemical status of 0·5-12-year-old Indonesian children: the SEANUTS study. Br J Nutr. 2013 Sep;110 Suppl 3:S11-20. doi: 10.1017/S0007114513002109. PMID: 24016762.	N/A	N/A			Other	National	Representative of the entire geographic area of interest	2011	10-12 years	Children6-23m	Estimates for exact age and sex group of interest	Original sample size of children 0.5-1.9 years was 2,319. Micronutrient analysis noted to have occurred in approx. 50% of the sample. Thus an estimates sample size of >1000 noted here, however the final sample size for this data point was not reported in the publication	>1,000	No	0	5	1	5	5	0
Vitamin C	A Optifood analysis in 10 stunting-prioritized districts was designed to identify problem nutrients in the diets of children 6-11 and 12-23 m using linear programming analysis. The study found that vitamin C was not a problem nutrient for children 6-11 m or children 12-23 m.	•A problem nutrient was defined as a nutrient that did not meet 100% of the RNI based on FAO-RNI in the 2-best-diets Non Food Pattern in Optifood software, which is a nutritionally best diet derived from the deviation of the population’s average food pattern while remaining within the minimum and maximum food pattern range •Vitamin C found to be a problem nutrient in children 36-59 m	•Fahmida U, Pramesthi IL, Kusuma S, Wurjandaru G, Izwardy D. Problem Nutrients and Food-Based Recommendations for Pregnant Women and Under-Five Children in High-Stunting Districts in Indonesia. Curr Dev Nutr. 2022 Mar 8;6(5):nzac028. doi: 10.1093/cdn/nzac028. PMID: 35542385; PMCID: PMC9071569.	N/A	N/A		Optifood analysis	Other	10 stunting-prioritized districts in Indonesia in the National Monitoring of Nutrient Consumption conducted by the Ministry of Health: Brebes, Cianjur, Gorontalo, Ketapang, Lampung Tengah, Lanny Jaya, Lombok Tengah, Maluku Tengah, Pemalang, Rokan Hulu . These represent only 4% of the total population	Representative of <10% of the population in the geographic area of interest	December 2019 and January 2020	<4 years	Children 6-11 and 12-23m	Estimates for exact age and sex group of interest	6-11 m: 366 12-23 m: 754	>1,000	No	0	0	5	5	5	0
Vitamin C	The amount of vitamin C available in the food supply was estimated to be inadequate for 11.4% of the national population in 2011		•Beal, T., et al., Global trends in dietary micronutrient supplies and estimated prevalence of inadequate intakes. PLoS One, 2017. 12(4)	Low	1			Nutrient adequacy of national food supplies	National	Representative of the entire geographic area of interest	2011	10-12 years	Population	Household or food balance sheet estimates, less than half of which includes the age and sex group of interest	National food supplies	Based on national food supplies	Yes	1	5	1	2	0	8
Vitamin B6	A Optifood analysis designed to identify problem nutrients in the diets of children 6-23 m using linear programming analysis found that vitamin B6 was not a problem nutrient for children 6-23 m in 2010. This analysis was nationally representative.	•Linear programming analysis is an optimization method that can be used in the context of complementary feeding recommendations to identify optimal but realistic, available, and affordable complementary foods to meet Recommended Nutrient Intakes (RNIs) of energy and nutrients given multiple constraints, including those on food availability, food patterns, food portions, and cost. •Problem nutrien…	•Fahmida U, Santika O, Kolopaking R, Ferguson E. Complementary Feeding Recommendations Based on Locally Available Foods in Indonesia. Food and Nutrition Bulletin.	N/A	N/A		Optifood analysis	Other	Nationally representative	Representative of the entire geographic area of interest	2010	10-12 years	Children 6-23m	Estimates for exact age and sex group of interest	8803	>1,000	No	0	5	1	5	5	0
Vitamin B6	A Optifood analysis in 10 stunting-prioritized districts was designed to identify problem nutrients in the diets of children 6-11 and 12-23 m using linear programming analysis. The study found that vitamin B6 was not a problem nutrient for children 6-11 m or children 12-23 m.	•A problem nutrient was defined as a nutrient that did not meet 100% of the RNI based on FAO-RNI in the 2-best-diets Non Food Pattern in Optifood software, which is a nutritionally best diet derived from the deviation of the population’s average food pattern while remaining within the minimum and maximum food pattern range	•Fahmida U, Pramesthi IL, Kusuma S, Wurjandaru G, Izwardy D. Problem Nutrients and Food-Based Recommendations for Pregnant Women and Under-Five Children in High-Stunting Districts in Indonesia. Curr Dev Nutr. 2022 Mar 8;6(5):nzac028. doi: 10.1093/cdn/nzac028. PMID: 35542385; PMCID: PMC9071569.	N/A	N/A		Optifood analysis	Other	10 stunting-prioritized districts in Indonesia in the National Monitoring of Nutrient Consumption conducted by the Ministry of Health: Brebes, Cianjur, Gorontalo, Ketapang, Lampung Tengah, Lanny Jaya, Lombok Tengah, Maluku Tengah, Pemalang, Rokan Hulu . These represent only 4% of the total population	Representative of <10% of the population in the geographic area of interest	December 2019 and January 2020	<4 years	Children 6-11 and 12-23m	Estimates for exact age and sex group of interest	6-11 m: 366 12-23 m: 754	>1,000	No	0	0	5	5	5	0
Vitamin B6	The amount of vitamin B6 available in the food supply was estimated to be inadequate for 0.1% of the national population in 2011		•Beal, T., et al., Global trends in dietary micronutrient supplies and estimated prevalence of inadequate intakes. PLoS One, 2017. 12(4)	Negligible	0			Nutrient adequacy of national food supplies	National	Representative of the entire geographic area of interest	2011	10-12 years	Population	Household or food balance sheet estimates, less than half of which includes the age and sex group of interest	National food supplies	Based on national food supplies	Yes	1	5	1	2	0	8
Vitamin D	Prevalence of vitamin D deficiency (defined as circulating 25-hydroxyvitamin D concentration <50 nmol/l) in children 2-2.9y was found to be 34.9% in urban areas and 42.8% in rural areas in the 2011 SEANUTS survey	•Note that vitamin D deficiency is often defined as 25(OH)D < 30 nmol/L, whereas this paper defines it as 25(OH)D < 50 nmol/L. Therefore these prevalence estimates may be overestimated. •Significantly higher rates of Vitamin D deficiency among boys than girls and rural and urban areas.	•Sandjaja S, Budiman B, Harahap H, Ernawati F, Soekatri M, Widodo Y, et al. Food consumption and nutritional and biochemical status of 0·5–12-year-old Indonesian children: the SEANUTS study. Br J Nutr [Internet]. 2013 Sep 1;110(S3):S11–20.	High	3			Biological and functional markers	Nationally representative	Representative of the entire geographic area of interest	2011	10-12 years	Children 2-4.9 years	Estimates (1) includes the age and sex group of interest, but less than half of which includes the age and sex group of interest; or (2) is very near to but excludes the age and sex group of interest entirely	Total vitamin D sample was 276, with no detail on sample size per age group. Assuming the sample for children 2-4.9y was at least 100 here	100-299	Yes	5	5	1	3	2	55
																	No
																	No
																	No
																	No
																	No
																	No

## Sheet: LaoPDR
COMPREHENSIVE NUTRIENT GAP ASSESSMENT (CONGA) WORKSHEET
Comprehensive Nutrient Gap Assessment (CONGA)
Country: Lao People's Democratic Republic
Population assessed: Children 6-23 months of age (the complementary feeding period)
Assessment level: National
Nutrient	Data Points			Implied nutrient gap burden			Metadata										Met inclusion criteria for quantitative burden score?	Metadata weight scores (auto calculated)
	Data Points	Comment(s)	Evidence Source(s)	Implied burden (dropdown menu)	Implied burden score (auto calculated)	Comments	Evidence type comment	Evidence type (dropdown menu)	Geographic representation	Geographic representation (dropdown menu)	Year of data collection raw/comment	Recency of data collection (dropdown menu)	Age & sex group raw/comment	Age & sex group (dropdown menu)	Sample size raw/comment	Sample size (dropdown menu)		Evidence type	Geographic representation	Recency of data collection	Age & sex representation	Sample size	Overall data point weight
Iron	Prevalence of iron deficiency (defined as serum ferritin <12µg/L) was estimated in an RCT of children 6-23m in a subnational area. The baseline survey identified that 26.1% of children were iron deficient.	•In the same study, anaemia prevalence was 54.8% in children 6-23 m	•Barffour MA et al. Effects of Daily Zinc, Daily Multiple Micronutrient Powder, or Therapeutic Zinc Supplementation for Diarrhea Prevention on Physical Growth, Anemia, and Micronutrient Status in Rural Laotian Children: A Randomized Controlled Trial. J Pediatr. 2019 Apr;207:80-89.e2. doi: 10.1016/j.jpeds.2018.11.022.	High	3			Biological and functional markers	data collected from 300 villages, in 5 districts in 1 province.	Representative of <10% of the population in the geographic area of interest	2015-2017	4-5 years	Children 6-23m	Estimates for exact age and sex group of interest	568	500-1,000	No	5	0	4	5	4	65
Iron	Prevalence of anaemia in children aged 6-59 m was 44.1% (defined as Hb <11g/dl). Prevalence was 71.4% in children 6-8 m, 71.4% in children 9-11 m and 58.3% in children 12-23 m	•No estimate of iron deficiency collected	•2017 Lao Social Indicator Survey II	N/A	N/A		Labelled as "other" rather than "biological or functional marker" b/c this is a measurement of anaemia rather than iron deficiency	Other	National	Representative of the entire geographic area of interest	2017	4-5 years	Children 6-59m	Estimates (1) includes the age and sex group of interest, but less than half of which includes the age and sex group of interest; or (2) is very near to but excludes the age and sex group of interest entirely	6-8m=303 9-11m=292 12-23m=1120 6-59=5311	>1,000	No	0	5	4	3	5	0
Iron	Prevalence of anaemia (defined as Hb <11g/dl) was 54.2% in children aged 6-11 m, 40.4% in children 12-17 m, and 30.5% in children 18-23 m.	•No aggregate estimate provided for children 6-59 m or 6-23 m	•2015 Lao PDR Food and Nutrition Security Survey, a Subnational Household Survey	N/A	N/A		Labelled as "other" rather than "biological or functional marker" b/c this is a measurement of anaemia rather than iron deficiency	Other	The 2015 FNSS is a cluster household survey in five provinces of Lao PDR: Luangnamtha, Oudomxay, Saravane, Sekong and Attapeu	Representative of 10–24% of the population in the geographic area of interest	2015	6-7 years	Children 6-23m	Estimates for exact age and sex group of interest		>1,000	No	0	1	3	5	5	0
Iron	The prevalence of anaemia among children aged 6-23 months (defined as hemoglobin < 110 g/L) was 64.6% in rural communities in Khammouane Province in Central Lao PDR in 2015	•Study aimed to assess the effects of daily multiple micronutrient powder (MNP) on thiamine, riboflavin, folate, and B12 status among young Laotian children. •No exact date/year of baseline or endline data collection was reported. However, the article notes that the study was implemented from September 2015 until April 2017 in rural communities of Khammouane Province in Central Lao PDR. Therefore…	•Hinnouho, G. M. et al. (2022). Daily supplementation of a multiple micronutrient powder improves folate but not thiamine, riboflavin, or vitamin B12 status among young Laotian children: a randomized controlled trial. European journal of nutrition, 61(7), 3423–3435. https://doi.org/10.1007/s00394-022-02890-3	N/A	N/A		Labelled as "other" rather than "biological or functional marker" b/c this is a measurement of anaemia rather than iron deficiency	Other	Rural communities of Khammouane Province in Central Lao PDR	Representative of <10% of the population in the geographic area of interest	2015	8-9 years	Children 6-23m	Estimates for exact age and sex group of interest	260	100-299	No	0	0	2	5	2	0
Iron	Approximately 84% of children 6-23m consumed iron-rich foods in a small subnational area in 2015-17		•Barffour MA et al. Effects of Daily Zinc, Daily Multiple Micronutrient Powder, or Therapeutic Zinc Supplementation for Diarrhea Prevention on Physical Growth, Anemia, and Micronutrient Status in Rural Laotian Children: A Randomized Controlled Trial. J Pediatr. 2019 Apr;207:80-89.e2. doi: 10.1016/j.jpeds.2018.11.022.	Negligible	0			Nutrient-informative food group intake of individuals or households	data collected from 300 villages, in 5 districts in 1 province.	Representative of <10% of the population in the geographic area of interest	2015-2017	4-5 years	Children 6-23m	Estimates for exact age and sex group of interest	2942	>1,000	No	1	0	4	5	5	14
Iron	79.0% of children 6-23 m consumed eggs or flesh food in 2017	•Indicator reanalysed by UNICEF using 2017 data and reported in the Global Database on Complementary Feeding	•UNICEF Global Database on Complementary Feeding •2017 Lao Social Indicator Survey II	Negligible	0			Nutrient-informative food group intake of individuals or households	National	Representative of the entire geographic area of interest	2017	4-5 years	Children 6-23m	Estimates for exact age and sex group of interest	3394	>1,000	Yes	1	5	4	5	5	19
Iron	52.4% of children 6-23 m consumed flesh foods and 30.2% consumed eggs in a subnational area in 2015		•2015 Lao PDR Food and Nutrition Security Survey, a Subnational Household Survey	N/A	N/A		Proxy for iron consumption	Other	The 2015 FNSS is a cluster household survey in five provinces of Lao PDR: Luangnamtha, Oudomxay, Saravane, Sekong and Attapeu	Representative of 10–24% of the population in the geographic area of interest	2015	6-7 years	Children 6-23m	Estimates for exact age and sex group of interest	1253	>1,000	No	0	1	3	5	5	0
Iron	A study in Lao PDR found that 37.3% of boys and 41.5% of girls aged 12-35 months had insufficient iron intake based on a 24 hour recall survey	•Insufficient intake: participants who had intakes below the Estimated Average Requirement (EAR) or Adequate Intake (AI) for the nutrient of interest. •Analysis conducted on data collected during the 2016/17 National Food Consumption survey	•Ratsavong K, et al. Are dietary intake and nutritional status influenced by gender? The pattern of dietary intake in Lao PDR: a developing country. Nutr J [Internet]. 2020;19(1):31.	High	3			Nutrient adequacy of individual diets	National	Representative of the entire geographic area of interest	2016/2017	4-5 years	Children 1-2.9years	Estimates for either a subgroup within the age and sex group of interest representing at least half of the group; or an age and sex group, at least half of which includes the age and sex group of interest	284	100-299	Yes	3	5	4	4	2	45
Iron	An Optifood linear programming analysis based on data from a 2012 dietary survey in Sarvane District (an area at high risk of micronutrient deficiencies) found that iron was a 'problem nutrient' in the diets of children 6-11 m, but not children 12-23 m	•A dietary survey was conducted from June to July 2012 on representative samples of six target populations (n = 600) in an area at high risk of micronutrient deficiencies where intervention programmes were being planned (Saravane District). •Problem nutrition: nutrients that are likely to remain low in diets based only on local foods •Iron was also identified as a problem nutrient for pregnant wo…	•Ferguson EL, et al. Realistic Food-Based Approaches Alone May Not Ensure Dietary Adequacy for Women and Young Children in South-East Asia. Matern Child Health J. 2019 Jan;23(Suppl 1):55-66. doi: 10.1007/s10995-018-2638-3. PMID: 30269204.	N/A	N/A			Other	Population of Saravane is 6.1% of the total population (per the 2015 census)	Representative of <10% of the population in the geographic area of interest	2012	10-12 years	Children 6-23m	Estimates for exact age and sex group of interest	600	500-1,000	No	0	0	1	5	4	0
Iron	The amount of iron available in the food supply was estimated to be inadequate for 53% of the national population in 2011		•Beal, T., et al., Global trends in dietary micronutrient supplies and estimated prevalence of inadequate intakes. PLoS One, 2017. 12(4)	High	3			Nutrient adequacy of national food supplies	National	Representative of the entire geographic area of interest	2011	10-12 years	Population	Household or food balance sheet estimates, less than half of which includes the age and sex group of interest	National food supply	Based on national food supplies	Yes	1	5	1	2	0	8
Vitamin A	Prevalence of vitamin A deficiency (defined as RBP <0.81µmol/l) was estimated in an RCT of children 6-23m in a subnational area. The baseline survey identified that 1.6% of children were vitamin A deficient.	•Because the RBP assays produced concentrations ~13% greater than the NIST standards, vitamin A deficiency was defined as RBP <0.81 µmol/L instead of the commonly used cut-off of 0.7 µmol/L.	•Barffour MA et al. Effects of Daily Zinc, Daily Multiple Micronutrient Powder, or Therapeutic Zinc Supplementation for Diarrhea Prevention on Physical Growth, Anemia, and Micronutrient Status in Rural Laotian Children: A Randomized Controlled Trial. J Pediatr. 2019 Apr;207:80-89.e2. doi: 10.1016/j.jpeds.2018.11.022.	Negligible	0			Biological and functional markers	data collected from 300 villages, in 5 districts in 1 province.	Representative of <10% of the population in the geographic area of interest	2015-2017	4-5 years	Children 6-23m	Estimates for exact age and sex group of interest	568	500-1,000	No	5	0	4	5	4	65
Vitamin A	42.9% of children 6-23 m consumed vitamin A rich fruits and vegetables in a subnational area in 2015		•2015 Lao PDR Food and Nutrition Security Survey, a Subnational Household Survey	N/A	N/A		Proxy for vitamin A consumption	Other	The 2015 FNSS is a cluster household survey in five provinces of Lao PDR: Luangnamtha, Oudomxay, Saravane, Sekong and Attapeu	Representative of 10–24% of the population in the geographic area of interest	2015	6-7 years	Children 6-23m	Estimates for exact age and sex group of interest	1253	>1,000	No	0	1	3	5	5	0
Vitamin A	A study in Lao PDR found that 62.7% of boys and 51.4% of girls aged 12-35 months had insufficient Vitamin A intake based on a dietary recall survey	•Insufficient intake: participants who had intakes below the Estimated Average Requirement (EAR) or Adequate Intake (AI) for the nutrient of interest.	•Ratsavong K, et al. Are dietary intake and nutritional status influenced by gender? The pattern of dietary intake in Lao PDR: a developing country. Nutr J [Internet]. 2020;19(1):31.	High	3			Nutrient adequacy of individual diets	National	Representative of the entire geographic area of interest	2016/2017	4-5 years	Children 1-2.9years	Estimates for either a subgroup within the age and sex group of interest representing at least half of the group; or an age and sex group, at least half of which includes the age and sex group of interest	284	100-299	Yes	3	5	4	4	2	45
Vitamin A	An Optifood linear programming analysis based on data from a 2012 dietary survey in Sarvane District (an area at high risk of micronutrient deficiencies) found that vitamin A was not a 'problem nutrient' in the diets of children 6-23m	•A dietary survey was conducted from June to July 2012 on representative samples of six target populations (n = 600) in an area at high risk of micronutrient deficiencies where intervention programmes were being planned (Saravane District). •Problem nutrition: nutrients that are likely to remain low in diets based only on local foods	•Ferguson EL, et al. Realistic Food-Based Approaches Alone May Not Ensure Dietary Adequacy for Women and Young Children in South-East Asia. Matern Child Health J. 2019 Jan;23(Suppl 1):55-66. doi: 10.1007/s10995-018-2638-3. PMID: 30269204.	N/A	N/A			Other	Population of Saravane is 6.1% of the total population (per the 2015 census)	Representative of <10% of the population in the geographic area of interest	2012	10-12 years	Children 6-23m	Estimates for exact age and sex group of interest	600	500-1,000	No	0	0	1	5	4	0
Vitamin A	An estimated 54% of children 6-59 m received the 2 recommended doses of vitamin A supplementation in the calendar year of 2020	•59.1% of children 6-59 m received a vitamin A supplement in the 6 m prior to the 2011-12 Social Indicator Survey	•UNICEF Global Database on Vitamin A Supplementation •2011-12 Laos Social Indicator Survey	N/A	N/A			Other	National	Representative of the entire geographic area of interest	2020	<4 years	Children 6-59m	Estimates (1) includes the age and sex group of interest, but less than half of which includes the age and sex group of interest; or (2) is very near to but excludes the age and sex group of interest entirely	Unknown		No	0	5	5	3
Vitamin A	The amount of Vitamin A in the food supply of Lao PDR was estimated to be inadequate for 46.7% of the national population in 2011		•Beal, T., et al., Global trends in dietary micronutrient supplies and estimated prevalence of inadequate intakes. PLoS One, 2017. 12(4)	High	3			Nutrient adequacy of national food supplies	National	Representative of the entire geographic area of interest	2011	10-12 years	Population	Household or food balance sheet estimates, less than half of which includes the age and sex group of interest	National food supply	Based on national food supplies	Yes	1	5	1	2	0	8
Zinc	Prevalence of zinc deficiency (defined as plasma zinc levels <65µg/dL) was estimated in an RCT of children 6-23m in a subnational area. The baseline survey identified that 75.4% of children were zinc deficient.	Definition of plasma zinc <65µg/dL is equivalent to < 9.9 mmol/l	•Barffour MA et al. Effects of Daily Zinc, Daily Multiple Micronutrient Powder, or Therapeutic Zinc Supplementation for Diarrhea Prevention on Physical Growth, Anemia, and Micronutrient Status in Rural Laotian Children: A Randomized Controlled Trial. J Pediatr. 2019 Apr;207:80-89.e2. doi: 10.1016/j.jpeds.2018.11.022.	High	3			Biological and functional markers	data collected from 300 villages, in 5 districts in 1 province.	Representative of <10% of the population in the geographic area of interest	2015-2017	4-5 years	Children 6-23m	Estimates for exact age and sex group of interest	568	500-1,000	No	5	0	4	5	4	65
Zinc	An Optifood linear programming analysis based on data from a 2012 dietary survey in Sarvane District (an area at high risk of micronutrient deficiencies) found that zinc was a 'problem nutrient' in the diets of children 6-11 m, but not children 12-23 m	•A dietary survey was conducted from June to July 2012 on representative samples of six target populations (n = 600) in an area at high risk of micronutrient deficiencies where intervention programmes were being planned (Saravane District). •Problem nutrition: nutrients that are likely to remain low in diets based only on local foods	•Ferguson EL, et al. Realistic Food-Based Approaches Alone May Not Ensure Dietary Adequacy for Women and Young Children in South-East Asia. Matern Child Health J. 2019 Jan;23(Suppl 1):55-66. doi: 10.1007/s10995-018-2638-3. PMID: 30269204.	N/A	N/A			Other	Population of Saravane is 6.1% of the total population (per the 2015 census)	Representative of <10% of the population in the geographic area of interest	2012	10-12 years	Children 6-23m	Estimates for exact age and sex group of interest	600	500-1,000	No	0	0	1	5	4	0
Zinc	52.4% of children 6-23 m consumed flesh foods and 30.2% consumed eggs in a subnational area in 2015		•2015 Lao PDR Food and Nutrition Security Survey, a Subnational Household Survey	N/A	N/A		Proxy for zinc consumption	Other	The 2015 FNSS is a cluster household survey in five provinces of Lao PDR: Luangnamtha, Oudomxay, Saravane, Sekong and Attapeu	Representative of 10–24% of the population in the geographic area of interest	2015	6-7 years	Children 6-23m	Estimates for exact age and sex group of interest	1253	>1,000	No	0	1	3	5	5	0
Zinc	An estimated 42.0% of the total population in LaoPDR were at risk of zinc deficiency due to inadequate dietary supply of zinc in 2011.	•Estimates of zinc deficiency risks were determined using food supply data from FAOSTAT, food composition data from the US Dept of Agriculture, zinc intake per capita supply adjusted for edible portions using per capita energy supply data. A single WtdEAR was estimated from WHO vitamin and mineral requirements data. Those with intakes of less than the WtdEAR were classed as at risk of dietary def…	•Kumssa, D. B. et al. Dietary calcium and zinc deficiency risks are decreasing but remain prevalent. Sci. Rep. 5, 10974; doi: 10.1038/srep10974 (2015). •Wessells KR, Brown KH. Estimating the global prevalence of zinc deficiency: results based on zinc availability in national food supplies and the prevalence of stunting. PLoS One. 2012;7(11):e50568. doi: 10.1371/journal.pone.0050568.	N/A	N/A		Not categorized as adequacy of national food supplies as this is an estimate of risk of zinc deficiency, rather than of inadequate intake	Other	National	Representative of the entire geographic area of interest	2011	10-12 years	Population	Household or food balance sheet estimates, less than half of which includes the age and sex group of interest	National food supply	Based on national food supplies	No	0	5	1	2	0	0
Zinc	The amount of zinc available in the food supply was estimated to be inadequate for 15.1% of the national population in 2011		•Beal, T., et al., Global trends in dietary micronutrient supplies and estimated prevalence of inadequate intakes. PLoS One, 2017. 12(4)	Moderate	2			Nutrient adequacy of national food supplies	National	Representative of the entire geographic area of interest	2011	10-12 years	Population	Household or food balance sheet estimates, less than half of which includes the age and sex group of interest	National food supply	Based on national food supplies	Yes	1	5	1	2	0	8
Calcium	A study in Lao PDR found that 74.7% of boys and 63.4% of girls aged 12-35 months had insufficient Calcium intake	•Insufficient intake: participants who had intakes below the Estimated Average Requirement (EAR) or Adequate Intake (AI) for the nutrient of interest.	•Ratsavong K, et al. Are dietary intake and nutritional status influenced by gender? The pattern of dietary intake in Lao PDR: a developing country. Nutr J [Internet]. 2020;19(1):31.	High	3			Nutrient adequacy of individual diets	National	Representative of the entire geographic area of interest	2016/2017	4-5 years	Children 1-2.9years	Estimates for either a subgroup within the age and sex group of interest representing at least half of the group; or an age and sex group, at least half of which includes the age and sex group of interest	284	100-299	Yes	3	5	4	4	2	45
Calcium	An Optifood linear programming analysis based on data from a 2012 dietary survey in Sarvane District (an area at high risk of micronutrient deficiencies) found that calcium was a 'problem nutrient' in the diets of children 6-23m	•A dietary survey was conducted from June to July 2012 on representative samples of six target populations (n = 600) in an area at high risk of micronutrient deficiencies where intervention programmes were being planned (Saravane District). •Problem nutrition: nutrients that are likely to remain low in diets based only on local foods •Calcium was also identified as a problem nutrient for pregnant…	•Ferguson EL, et al. Realistic Food-Based Approaches Alone May Not Ensure Dietary Adequacy for Women and Young Children in South-East Asia. Matern Child Health J. 2019 Jan;23(Suppl 1):55-66. doi: 10.1007/s10995-018-2638-3. PMID: 30269204.	N/A	N/A			Other	Population of Saravane is 6.1% of the total population (per the 2015 census)	Representative of <10% of the population in the geographic area of interest	2012	10-12 years	Children 6-23m	Estimates for exact age and sex group of interest	600	500-1,000	No	0	0	1	5	4	0
Calcium	23.0% of children 6-23 m consumed dairy products in a subnational area in 2015		•2015 Lao PDR Food and Nutrition Security Survey, a Subnational Household Survey	N/A	N/A		Proxy for calcium consumption	Other	The 2015 FNSS is a cluster household survey in five provinces of Lao PDR: Luangnamtha, Oudomxay, Saravane, Sekong and Attapeu	Representative of 10–24% of the population in the geographic area of interest	2015	6-7 years	Children 6-23m	Estimates for exact age and sex group of interest	1253	>1,000	No	0	1	3	5	5	0
Calcium	An estimated 98.6% of the total population in Lao PDR were at risk of calcium deficiency due to inadequate dietary supply of calcium in 2011.	•Estimates of calcium deficiency risks were determined using food supply data from FAOSTAT, food composition data from the US Dept of Agriculture, calcium intake per capita supply adjusted for edible portions using per capita energy supply data. A single WtdEAR was estimated from WHO vitamin and mineral requirements data. Those with intakes of less than the WtdEAR were classed as at risk of dieta…	•Kumssa, D. B. et al. Dietary calcium and zinc deficiency risks are decreasing but remain prevalent. Sci. Rep. 5, 10974; doi: 10.1038/srep10974 (2015).	N/A	N/A		Not categorized as adequacy of national food supplies as this is an estimate of risk of calcium deficiency, rather than of inadequate intake	Other	National	Representative of the entire geographic area of interest	2011	10-12 years	Population	Household or food balance sheet estimates, less than half of which includes the age and sex group of interest	National food supply	Based on national food supplies	No	0	5	1	2	0	0
Calcium	The amount of Calcium in the food supply of Lao PDR was estimated to be inadequate for 90% of the national population in 2011		•Beal, T., et al., Global trends in dietary micronutrient supplies and estimated prevalence of inadequate intakes. PLoS One, 2017. 12(4)	High	3			Nutrient adequacy of national food supplies	National	Representative of the entire geographic area of interest	2011	10-12 years	Population	Household or food balance sheet estimates, less than half of which includes the age and sex group of interest	National food supply	Based on national food supplies	Yes	1	5	1	2	0	8
Iodine	The median UIC among school age children was found to be 103µ/L in 2013	•Data is reported in the IGN Global Scorecard, with a reference to an IGN Newsletters on commitment to iodized salt in Laos. The Newsletter describes a National School-Based Survey of Iodized Salt Use and Iodine Nutrition conducted between Nov and Dec 2013. However, we were unable to locate the actual survey report. The data and metadata quoted here are based on information extracted from the IGN…	•2015 IDD Newsletter. Renewed commitment to iodized salt in Laos. Available at: https://www.ign.org/newsletter/idd_feb15_laos.pdf •Iodine Global Network (IGN) Global Scorecard	Low	1			Biological and functional markers	National	Representative of the entire geographic area of interest	2013	8-9 years	School-aged children, but exact age group unknown	Estimates for an age and sex group that is similar to but excludes the age and sex group of interest entirely	966	500-1,000	Yes	5	5	2	1	4	60
Iodine	76.6% of households were consuming adequately iodized salt in 2017	•In 2017, 93.6% of households had salt with any iodine •In 2011/12, adequacy of iodization was not assessed but 82.4% of households had salt with any iodine (re-analysed data in the UNICEF Global Database on Iodized Salt reported this figure as 79.5%)	•2017 Lao Social Indicator Survey II •2011-12 Lao Social Indicator Survey •UNICEF Global Database on Iodized Salt	Low	1			Nutrient-informative food group intake of individuals or households	National	Representative of the entire geographic area of interest	2017	4-5 years	Household	Household or food balance sheet estimates, less than half of which includes the age and sex group of interest	22287	>1,000	Yes	1	5	4	2	5	16
Vitamin B12	The prevalence of low or marginal vitamin B12 deficiency among children aged 6-23 months (defined as plasma B12 < 221 pmol/L) was 6.2% in rural communities in Khammouane Province in Central Lao PDR in 2015	•The cut-off defining deficiency used in this study was higher than other definitions, meaning this value may be an overestimate of deficiency. •Study aimed to assess the effects of daily multiple micronutrient powder (MNP) on thiamine, riboflavin, folate, and B12 status among young Laotian children. •No exact date/year of baseline or endline data collection was reported. However, the article not…	•Hinnouho, G. M. et al. (2022). Daily supplementation of a multiple micronutrient powder improves folate but not thiamine, riboflavin, or vitamin B12 status among young Laotian children: a randomized controlled trial. European journal of nutrition, 61(7), 3423–3435. https://doi.org/10.1007/s00394-022-02890-3	N/A	N/A	The cut-off used to define deficiency is not in line with the CONGA cut-off of plasma B12 < 150 pmol/L, thus no implied burden is assigned here		Biological and functional markers	Rural communities of Khammouane Province in Central Lao PDR	Representative of <10% of the population in the geographic area of interest	2015	8-9 years	Children 6-23m	Estimates for exact age and sex group of interest	260	100-299	No	5	0	2	5	2	45
Vitamin B12	An Optifood linear programming analysis based on data from a 2012 dietary survey in Sarvane District (an area at high risk of micronutrient deficiencies) found that vitamin B12 was not a 'problem nutrient' in the diets of children 6-23m	•A dietary survey was conducted from June to July 2012 on representative samples of six target populations (n = 600) in an area at high risk of micronutrient deficiencies where intervention programmes were being planned (Saravane District). •Problem nutrition: nutrients that are likely to remain low in diets based only on local foods	•Ferguson EL, et al. Realistic Food-Based Approaches Alone May Not Ensure Dietary Adequacy for Women and Young Children in South-East Asia. Matern Child Health J. 2019 Jan;23(Suppl 1):55-66. doi: 10.1007/s10995-018-2638-3. PMID: 30269204.	N/A	N/A			Other	Population of Saravane is 6.1% of the total population (per the 2015 census)	Representative of <10% of the population in the geographic area of interest	2012	10-12 years	Children 6-23m	Estimates for exact age and sex group of interest	600	500-1,000	No	0	0	1	5	4	0
Vitamin B12	52.4% of children 6-23 m consumed flesh foods , 30.2% consumed eggs and 23.0% consumed dairy products in a subnational area in 2015		•2015 Lao PDR Food and Nutrition Security Survey, a Subnational Household Survey	N/A	N/A		Proxy for vitamin B12 consumption	Other	The 2015 FNSS is a cluster household survey in five provinces of Lao PDR: Luangnamtha, Oudomxay, Saravane, Sekong and Attapeu	Representative of 10–24% of the population in the geographic area of interest	2015	6-7 years	Children 6-23m	Estimates for exact age and sex group of interest	1253	>1,000	No	0	1	3	5	5	0
Vitamin B12	The amount of B12 in the food supply of Lao PDR was estimated to be inadequate for 30.5% of the national population in 2011		•Beal, T., et al., Global trends in dietary micronutrient supplies and estimated prevalence of inadequate intakes. PLoS One, 2017. 12(4)	High	3			Nutrient adequacy of national food supplies	National	Representative of the entire geographic area of interest	2011	10-12 years	Population	Household or food balance sheet estimates, less than half of which includes the age and sex group of interest	National food supply	Based on national food supplies	Yes	1	5	1	2	0	8
Folate	The prevalence of folate deficiency among children aged 6-23 months (defined as plasma folate < 10 nmol/L) was 8.1% in rural communities in Khammouane Province in Central Lao PDR in 2015	•Study aimed to assess the effects of daily multiple micronutrient powder (MNP) on thiamine, riboflavin, folate, and B12 status among young Laotian children. •No exact date/year of baseline or endline data collection was reported. However, the article notes that the study was implemented from September 2015 until April 2017 in rural communities of Khammouane Province in Central Lao PDR. Therefore…	•Hinnouho, G. M. et al. (2022). Daily supplementation of a multiple micronutrient powder improves folate but not thiamine, riboflavin, or vitamin B12 status among young Laotian children: a randomized controlled trial. European journal of nutrition, 61(7), 3423–3435. https://doi.org/10.1007/s00394-022-02890-3	Low	1			Biological and functional markers	Rural communities of Khammouane Province in Central Lao PDR	Representative of <10% of the population in the geographic area of interest	2015	8-9 years	Children 6-23m	Estimates for exact age and sex group of interest	260	100-299	No	5	0	2	5	2	45
Folate	The amount of Folate in the national food supply in Lao PDR was estimated to be inadequate for 78.2% of the national population in 2011		•Beal, T., et al., Global trends in dietary micronutrient supplies and estimated prevalence of inadequate intakes. PLoS One, 2017. 12(4)	High	3			Nutrient adequacy of national food supplies	National	Representative of the entire geographic area of interest	2011	10-12 years	Population	Household or food balance sheet estimates, less than half of which includes the age and sex group of interest	National food supply	Based on national food supplies	Yes	1	5	1	2	0	8
Niacin	A study in Lao PDR found that 62.7% of boys and 62% of girls aged 12-35 months had insufficient intake of Niacin based on food recall survey.	•Insufficient intake: participants who had intakes below the Estimated Average Requirement (EAR) or Adequate Intake (AI) for the nutrient of interest.	•Ratsavong K, et al. Are dietary intake and nutritional status influenced by gender? The pattern of dietary intake in Lao PDR: a developing country. Nutr J [Internet]. 2020;19(1):31.	High	3			Nutrient adequacy of individual diets	National	Representative of the entire geographic area of interest	2016/2017	4-5 years	Children 1-2.9years	Estimates for either a subgroup within the age and sex group of interest representing at least half of the group; or an age and sex group, at least half of which includes the age and sex group of interest	284	100-299	Yes	3	5	4	4	2	45
Niacin	An Optifood linear programming analysis based on data from a 2012 dietary survey in Sarvane District (an area at high risk of micronutrient deficiencies) found that niacin was not a 'problem nutrient' in the diets of children 6-23m	•A dietary survey was conducted from June to July 2012 on representative samples of six target populations (n = 600) in an area at high risk of micronutrient deficiencies where intervention programmes were being planned (Saravane District). •Problem nutrition: nutrients that are likely to remain low in diets based only on local foods	•Ferguson EL, et al. Realistic Food-Based Approaches Alone May Not Ensure Dietary Adequacy for Women and Young Children in South-East Asia. Matern Child Health J. 2019 Jan;23(Suppl 1):55-66. doi: 10.1007/s10995-018-2638-3. PMID: 30269204.	N/A	N/A			Other	Population of Saravane is 6.1% of the total population (per the 2015 census)	Representative of <10% of the population in the geographic area of interest	2012	10-12 years	Children 6-23m	Estimates for exact age and sex group of interest	600	500-1,000	No	0	0	1	5	4	0
Niacin	The amount of Niacin in the food supply of Lao PDR was estimated to be inadequate for 2.7% of the national population in 2011		•Beal, T., et al., Global trends in dietary micronutrient supplies and estimated prevalence of inadequate intakes. PLoS One, 2017. 12(4)	Negligible	0			Nutrient adequacy of national food supplies	National	Representative of the entire geographic area of interest	2011	10-12 years	Population	Household or food balance sheet estimates, less than half of which includes the age and sex group of interest	National food supply	Based on national food supplies	Yes	1	5	1	2	0	8
Thiamine	The prevalence of thiamine deficiency among children aged 6-23 months (defined as erythrocyte thiamine diphosphate [eThDP] concentrations < 70 nmol/L) was 58.1% in rural communities in Khammouane Province in Central Lao PDR in 2015	•Study aimed to assess the effects of daily multiple micronutrient powder (MNP) on thiamine, riboflavin, folate, and B12 status among young Laotian children. •No exact date/year of baseline or endline data collection was reported. However, the article notes that the study was implemented from September 2015 until April 2017 in rural communities of Khammouane Province in Central Lao PDR. Therefore…	•Hinnouho, G. M. et al. (2022). Daily supplementation of a multiple micronutrient powder improves folate but not thiamine, riboflavin, or vitamin B12 status among young Laotian children: a randomized controlled trial. European journal of nutrition, 61(7), 3423–3435. https://doi.org/10.1007/s00394-022-02890-3	N/A	N/A	No implied burden estimate exists for thiamine deficiency		Biological and functional markers	Rural communities of Khammouane Province in Central Lao PDR	Representative of <10% of the population in the geographic area of interest	2015	8-9 years	Children 6-23m	Estimates for exact age and sex group of interest	260	100-299	No	5	0	2	5	2	45
Thiamine	A study in Lao PDR found that 68.3% of boys and 64.1% of girls aged 12-35 months had insufficient Thiamine intake based on a dietary recall survey	•Insufficient intake: participants who had intakes below the Estimated Average Requirement (EAR) or Adequate Intake (AI) for the nutrient of interest.	•Ratsavong K, et al. Are dietary intake and nutritional status influenced by gender? The pattern of dietary intake in Lao PDR: a developing country. Nutr J [Internet]. 2020;19(1):31.	High	3			Nutrient adequacy of individual diets	National	Representative of the entire geographic area of interest	2016/2017	4-5 years	Children 1-2.9years	Estimates for either a subgroup within the age and sex group of interest representing at least half of the group; or an age and sex group, at least half of which includes the age and sex group of interest	284	100-299	Yes	3	5	4	4	2	45
Thiamine	An Optifood linear programming analysis based on data from a 2012 dietary survey in Sarvane District (an area at high risk of micronutrient deficiencies) found that thiamine was not a 'problem nutrient' in the diets of children 6-23m	•A dietary survey was conducted from June to July 2012 on representative samples of six target populations (n = 600) in an area at high risk of micronutrient deficiencies where intervention programmes were being planned (Saravane District). •Problem nutrition: nutrients that are likely to remain low in diets based only on local foods	•Ferguson EL, et al. Realistic Food-Based Approaches Alone May Not Ensure Dietary Adequacy for Women and Young Children in South-East Asia. Matern Child Health J. 2019 Jan;23(Suppl 1):55-66. doi: 10.1007/s10995-018-2638-3. PMID: 30269204.	N/A	N/A			Other	Population of Saravane is 6.1% of the total population (per the 2015 census)	Representative of <10% of the population in the geographic area of interest	2012	10-12 years	Children 6-23m	Estimates for exact age and sex group of interest	600	500-1,000	No	0	0	1	5	4	0
Thiamine	The amount of Thiamine in the food supply of Lao PDR was estimated to be inadequate for 29.2% of the national population in 2011		•Beal, T., et al., Global trends in dietary micronutrient supplies and estimated prevalence of inadequate intakes. PLoS One, 2017. 12(4)	Moderate	2			Nutrient adequacy of national food supplies	National	Representative of the entire geographic area of interest	2011	10-12 years	Population	Household or food balance sheet estimates, less than half of which includes the age and sex group of interest	National food supply	Based on national food supplies	Yes	1	5	1	2	0	8
Vitamin C	A study in Lao PDR found that 56.3% of boys and 51.4% of girls aged 12-35 months had insufficient Vitamin C intake	•Insufficient intake: participants who had intakes below the Estimated Average Requirement (EAR) or Adequate Intake (AI) for the nutrient of interest.	•Ratsavong K, et al. Are dietary intake and nutritional status influenced by gender? The pattern of dietary intake in Lao PDR: a developing country. Nutr J [Internet]. 2020;19(1):31.	High	3			Nutrient adequacy of individual diets	National	Representative of the entire geographic area of interest	2016/2017	4-5 years	Children 1-2.9years	Estimates for either a subgroup within the age and sex group of interest representing at least half of the group; or an age and sex group, at least half of which includes the age and sex group of interest	284	100-299	Yes	3	5	4	4	2	45
Vitamin C	An Optifood linear programming analysis based on data from a 2012 dietary survey in Sarvane District (an area at high risk of micronutrient deficiencies) found that vitamin C was not a 'problem nutrient' in the diets of children 6-23m	•A dietary survey was conducted from June to July 2012 on representative samples of six target populations (n = 600) in an area at high risk of micronutrient deficiencies where intervention programmes were being planned (Saravane District). •Problem nutrition: nutrients that are likely to remain low in diets based only on local foods	•Ferguson EL, et al. Realistic Food-Based Approaches Alone May Not Ensure Dietary Adequacy for Women and Young Children in South-East Asia. Matern Child Health J. 2019 Jan;23(Suppl 1):55-66. doi: 10.1007/s10995-018-2638-3. PMID: 30269204.	N/A	N/A			Other	Population of Saravane is 6.1% of the total population (per the 2015 census)	Representative of <10% of the population in the geographic area of interest	2012	10-12 years	Children 6-23m	Estimates for exact age and sex group of interest	600	500-1,000	No	0	0	1	5	4	0
Vitamin C	The amount of Vitamin C in the food supply in Lao PDR was estimated by inadequate for 1.5% of the national population in 2011		•Beal, T., et al., Global trends in dietary micronutrient supplies and estimated prevalence of inadequate intakes. PLoS One, 2017. 12(4)	Negligible	0			Nutrient adequacy of national food supplies	National	Representative of the entire geographic area of interest	2011	10-12 years	Population	Household or food balance sheet estimates, less than half of which includes the age and sex group of interest	National food supply	Based on national food supplies	Yes	1	5	1	2	0	8
Vitamin B6	An Optifood linear programming analysis based on data from a 2012 dietary survey in Sarvane District (an area at high risk of micronutrient deficiencies) found that vitamin B6 was not a 'problem nutrient' in the diets of children 6-23m	•A dietary survey was conducted from June to July 2012 on representative samples of six target populations (n = 600) in an area at high risk of micronutrient deficiencies where intervention programmes were being planned (Saravane District). •Problem nutrition: nutrients that are likely to remain low in diets based only on local foods	•Ferguson EL, et al. Realistic Food-Based Approaches Alone May Not Ensure Dietary Adequacy for Women and Young Children in South-East Asia. Matern Child Health J. 2019 Jan;23(Suppl 1):55-66. doi: 10.1007/s10995-018-2638-3. PMID: 30269204.	N/A	N/A			Other	Population of Saravane is 6.1% of the total population (per the 2015 census)	Representative of <10% of the population in the geographic area of interest	2012	10-12 years	Children 6-23m	Estimates for exact age and sex group of interest	600	500-1,000	No	0	0	1	5	4	0
Vitamin B6	The amount of vitamin B6 in the food supply of Lao PDR was estimated to be adequate for the national population in 2011		•Beal, T., et al., Global trends in dietary micronutrient supplies and estimated prevalence of inadequate intakes. PLoS One, 2017. 12(4)	Negligible	0			Nutrient adequacy of national food supplies	National	Representative of the entire geographic area of interest	2011	10-12 years	Population	Household or food balance sheet estimates, less than half of which includes the age and sex group of interest	National food supply	Based on national food supplies	Yes	1	5	1	2	0	8
Vitamin D																	No
																	No
																	No

## Sheet: Malaysia
COMPREHENSIVE NUTRIENT GAP ASSESSMENT (CONGA) WORKSHEET
Comprehensive Nutrient Gap Assessment (CONGA)
Country: Malaysia
Population assessed: Children 6-23 months of age (the complementary feeding period)
Assessment level: National
Nutrient	Data Points			Implied nutrient gap burden			Metadata										Met inclusion criteria for quantitative burden score?	Metadata weight scores (auto calculated)
	Data Points	Comment(s)	Evidence Source(s)	Implied burden (dropdown menu)	Implied burden score (auto calculated)	Comments	Evidence type comment	Evidence type (dropdown menu)	Geographic representation	Geographic representation (dropdown menu)	Year of data collection raw/comment	Recency of data collection (dropdown menu)	Age & sex group raw/comment	Age & sex group (dropdown menu)	Sample size raw/comment	Sample size (dropdown menu)		Evidence type	Geographic representation	Recency of data collection	Age & sex representation	Sample size	Overall data point weight
Iron	Prevalence of iron deficiency (defined as serum ferritin <12mg/l in children under 5 and serum ferritin <15mg/l in children >=5 years) in children aged between 4 and 6.9 years was 2% in urban areas and 1.3% in rural areas (data only presented disaggregated by area of residence) in 2011.	•Prevalence of iron deficiency in children aged 7-12 years was 6.5% in urban areas and 2.2% in rural areas (data only presented disaggregated by area of residence) •Total prevalence of iron deficiency in children aged 4-12 years was 4.4%.	•Poh BK, et al. Nutritional status and dietary intakes of children aged 6 months to 12 years: findings of the Nutrition Survey of Malaysian Children (SEANUTS Malaysia). Br J Nutr. 2013 Sep;110 Suppl 3:S21-35. doi: 10.1017/S0007114513002092. PMID: 24016764.	Negligible	0	While no combined urban + rural estimate is available, the implied burden is the same for both urban and rural estimates		Biological and functional markers	National	Representative of the entire geographic area of interest	2011	10-12 years	Children aged 4 to 6.9 years	Estimates for an age and sex group that is similar to but excludes the age and sex group of interest entirely	sample size for 4.0.6.9= 904, Sample size for 7-12=1969	500-1,000	Yes	5	5	1	1	4	55
Iron	Prevalence of iron deficiency (defined as serum ferritin <15 μg/l) in children aged 7 to 11 years in rural schools in 5 different states was found to be 12.8% in 2017.	•Iron deficiency and elevated inflammation prevalence estimated to be 17.9% •Estimate of anaemia from the same survey was 14.9%, and iron deficiency anaemia was 6.1%	•Tan PY, et al. High prevalence of malnutrition and vitamin A deficiency among schoolchildren of rural areas in Malaysia using a multi-school assessment approach. Br J Nutr. 2023 Feb 14;129(3):454-467. doi: 10.1017/S0007114522001398. Epub 2022 May 4. PMID: 35506400.	Moderate	2			Biological and functional markers	Sample taken from 10 national primary schools from five different states located in rural Malaysia	Representative of <10% of the population in the geographic area of interest	2017	4-5 years	Children aged 7–11 years	Estimates for an age and sex group that is similar to but excludes the age and sex group of interest entirely	776	500-1,000	No	5	0	4	1	4	45
Iron	The SEANUTS survey in Malaysia found 63.8% and 27.6% of children aged 6-11 months did not meet their RNI for Iron in urban and rural areas, respectively, in 2011.. For children 1-4 years old, 8.4% and 2.5% did not meeting the RNI for iron in urban and rural areas, respectively (data only presented disaggregated by area of residence) in 2011.	•Analysis used the Malaysian RNI	•Poh BK, et al. Nutritional status and dietary intakes of children aged 6 months to 12 years: findings of the Nutrition Survey of Malaysian Children (SEANUTS Malaysia). Br J Nutr. 2013 Sep;110 Suppl 3:S21-35. doi: 10.1017/S0007114513002092. PMID: 24016764.	N/A	N/A			Other	National	Representative of the entire geographic area of interest	2011	10-12 years	Children 6-11m	Estimates for either a subgroup within the age and sex group of interest representing at least half of the group; or an age and sex group, at least half of which includes the age and sex group of interest	Sample size for infants 6-11 months = 88; and children 1-4 years=540. Sample size used for youngest age group	50-99	No	0	5	1	4	1	0
Iron	90.3% of children in Malaysia 6-23 months consumed animal source foods (eggs or flesh) in 2016	•Estimate based on a re-analysis of 2016 data to match the new indicator definition of egg and flesh food consumption	•Malaysia National Health and Morbidity Survey 2016 •Data point based on a re-analysis of the 2016 data published in the 2021 ASEAN Food and Nutrition Security Report	N/A	N/A		Classified as 'other' because it is not "iron-rich" foods indicator	Other	National	Representative of the entire geographic area of interest	2016	6-7 years	Children 6-23m	Estimates for exact age and sex group of interest	6865	>1,000	No	0	5	3	5	5	0
Iron	The amount of iron available in the food supply was estimated to be inadequate for 6.1% of the national population in 2011		•Beal, T., et al., Global trends in dietary micronutrient supplies and estimated prevalence of inadequate intakes. PLoS One, 2017. 12(4)	Low	1			Nutrient adequacy of national food supplies	National	Representative of the entire geographic area of interest	2011	10-12 years	Population	Household or food balance sheet estimates, less than half of which includes the age and sex group of interest	National food supply	Based on national food supplies	Yes	1	5	1	2	0	8
Vitamin A	Prevalence of vitamin A deficiency (defined as serum retinol <0·70µmol/l) in children aged between 4 and 6.9 years was 6.6% in urban areas and 10.9% in rural areas (data only presented disaggregated by area of residence) in 2011.	•Prevalence of vitamin A deficiency in children aged 7-12 years was 2.8% in urban areas and 4.5% in rural areas (data only presented disaggregated by area of residence) •Total prevalence of vitamin A deficiency in children aged 4-12 years was 4.4%.	•Poh BK, et al. Nutritional status and dietary intakes of children aged 6 months to 12 years: findings of the Nutrition Survey of Malaysian Children (SEANUTS Malaysia). Br J Nutr. 2013 Sep;110 Suppl 3:S21-35. doi: 10.1017/S0007114513002092. PMID: 24016764.	Low	1	Assumed that combination of rural and urban children would result in a prevalence <10%		Biological and functional markers	National	Representative of the entire geographic area of interest	2011	10-12 years	Children aged 4 to 6.9 years	Estimates for an age and sex group that is similar to but excludes the age and sex group of interest entirely	sample size for 4.0.6.9= 904	500-1,000	Yes	5	5	1	1	4	55
Vitamin A	Prevalence of vitamin A deficiency (defined as serum retinol <0·70µmol/l) in children aged 7 to 11 years in rural schools in 5 different states was found to be 20.6% in 2017.	•Estimates based on retinol-binding protein (RBP) (defined as RBP concentrations <0.70 μmol/l) was 39.8%	•Tan PY, et al. High prevalence of malnutrition and vitamin A deficiency among schoolchildren of rural areas in Malaysia using a multi-school assessment approach. Br J Nutr. 2023 Feb 14;129(3):454-467. doi: 10.1017/S0007114522001398. Epub 2022 May 4. PMID: 35506400.	High	3			Biological and functional markers	Sample taken from 10 national primary schools from five different states located in rural Malaysia	Representative of <10% of the population in the geographic area of interest	2017	4-5 years	Children aged 7–11 years	Estimates for an age and sex group that is similar to but excludes the age and sex group of interest entirely	776	500-1,000	No	5	0	4	1	4	45
Vitamin A	The SEANUTS survey in Malaysia found 2.4% and 2.2% of children aged 6-11 months did not meet their RNI for vitamin A in urban and rural areas, respectively, in 2011.. For children 1-4 years old, 8.9% and 3.2% did not meeting the RNI for vitamin A in urban and rural areas, respectively (data only presented disaggregated by area of residence) in 2011.	•Analysis used the Malaysian RNI	•Poh BK, et al. Nutritional status and dietary intakes of children aged 6 months to 12 years: findings of the Nutrition Survey of Malaysian Children (SEANUTS Malaysia). Br J Nutr. 2013 Sep;110 Suppl 3:S21-35. doi: 10.1017/S0007114513002092. PMID: 24016764.	N/A	N/A			Other	National	Representative of the entire geographic area of interest	2011	10-12 years	Children 6-11m	Estimates for either a subgroup within the age and sex group of interest representing at least half of the group; or an age and sex group, at least half of which includes the age and sex group of interest	Sample size for infants 6-11 months = 88; and children 1-4 years=540. Sample size used for youngest age group	50-99	No	0	5	1	4	1	0
Vitamin A	87.5% of children aged 6-23 months consumed any fruit or vegetables in 2016	•Estimate based on a re-analysis of 2016 data to match the new indicator definition of any fruit or vegetable consumption	•Malaysia National Health and Morbidity Survey 2016 •Data point based on a re-analysis of the 2016 data published in the 2021 ASEAN Food and Nutrition Security Report	N/A	N/A		Classified as 'other' because it is not "iron-rich" foods indicator	Other	National	Representative of the entire geographic area of interest	2016	6-7 years	Children 6-23m	Estimates for exact age and sex group of interest	6865	>1,000	No	0	5	3	5	5	0
Vitamin A	The amount of vitamin A available in the food supply was estimated to be inadequate for 27.8% of the national population in 2011	•The availability of vitamin A in the food supply is inadequate for 26.5% of the population when considering 100% adherence to fortification legislation in 2011, but 29.1% when assuming 0% adherence to fortification legislation. The estimate considered here assumed 50% adherence to fortification legislation.	•Beal, T., et al., Global trends in dietary micronutrient supplies and estimated prevalence of inadequate intakes. PLoS One, 2017. 12(4)	High	3			Nutrient adequacy of national food supplies	National	Representative of the entire geographic area of interest	2011	10-12 years	Population	Household or food balance sheet estimates, less than half of which includes the age and sex group of interest	National food supply	Based on national food supplies	Yes	1	5	1	2	0	8
Zinc	An estimated 17.1% of the total population in Malaysia were at risk of zinc deficiency due to inadequate dietary supply of zinc in 2011.	•Estimates of zinc deficiency risks were determined using food supply data from FAOSTAT, food composition data from the US Dept of Agriculture, zinc intake per capita supply adjusted for edible portions using per capita energy supply data. A single WtdEAR was estimated from WHO vitamin and mineral requirements data. Those with intakes of less than the WtdEAR were classed as at risk of dietary def…	•Kumssa, D. B. et al. Dietary calcium and zinc deficiency risks are decreasing but remain prevalent. Sci. Rep. 5, 10974; doi: 10.1038/srep10974 (2015). •Wessells KR, Brown KH. Estimating the global prevalence of zinc deficiency: results based on zinc availability in national food supplies and the prevalence of stunting. PLoS One. 2012;7(11):e50568. doi: 10.1371/journal.pone.0050568.	N/A	N/A		Not categorized as adequacy of national food supplies as this is an estimate of risk of zinc deficiency, rather than of inadequate intake	Other	National	Representative of the entire geographic area of interest	2011	10-12 years	Population	Household or food balance sheet estimates, less than half of which includes the age and sex group of interest	National food supply	Based on national food supplies	No	0	5	1	2	0	0
Zinc	The amount of zinc available in the food supply was estimated to be inadequate for 8% of the national population in 2011		•Beal, T., et al., Global trends in dietary micronutrient supplies and estimated prevalence of inadequate intakes. PLoS One, 2017. 12(4)	Low	1			Nutrient adequacy of national food supplies	National	Representative of the entire geographic area of interest	2011	10-12 years	Population	Household or food balance sheet estimates, less than half of which includes the age and sex group of interest	National food supply	Based on national food supplies	Yes	1	5	1	2	0	8
Calcium	The SEANUTS survey in Malaysia found 17.0% and 6.6% of children aged 6-11 months did not meet their RNI for calcium in urban and rural areas, respectively, in 2011. For children 1-4 years old, 27.4% and 21.5% did not meeting the RNI for calcium in urban and rural areas, respectively (data only presented disaggregated by area of residence) in 2011.	•Analysis used the Malaysian RNI	•Poh BK, Ng BK, Siti Haslinda MD, Nik Shanita S, Wong JE, Budin SB, Ruzita AT, Ng LO, Khouw I, Norimah AK. Nutritional status and dietary intakes of children aged 6 months to 12 years: findings of the Nutrition Survey of Malaysian Children (SEANUTS Malaysia). Br J Nutr. 2013 Sep;110 Suppl 3:S21-35. doi: 10.1017/S0007114513002092. PMID: 24016764.	N/A	N/A			Other	National	Representative of the entire geographic area of interest	2011	10-12 years	Children 6-11 months	Estimates for either a subgroup within the age and sex group of interest representing at least half of the group; or an age and sex group, at least half of which includes the age and sex group of interest	Sample size for infants 6-11 months = 88; and children 1-4 years=540. Sample size used for youngest age group	50-99	No	0	5	1	4	1	0
Calcium	An estimated 98.7% of the total population in Malaysia were at risk of calcium deficiency due to inadequate dietary supply of calcium in 2011.	•Estimates of calcium deficiency risks were determined using food supply data from FAOSTAT, food composition data from the US Dept of Agriculture, zinc intake per capita supply adjusted for edible portions using per capita energy supply data. A single WtdEAR was estimated from WHO vitamin and mineral requirements data. Those with intakes of less than the WtdEAR were classed as at risk of dietary …	•Kumssa, D. B. et al. Dietary calcium and zinc deficiency risks are decreasing but remain prevalent. Sci. Rep. 5, 10974; doi: 10.1038/srep10974 (2015).	N/A	N/A		Not categorized as adequacy of national food supplies as this is an estimate of risk of calcium deficiency, rather than of inadequate intake	Other	National	Representative of the entire geographic area of interest	2011	10-12 years	Population	Household or food balance sheet estimates, less than half of which includes the age and sex group of interest	National food supply	Based on national food supplies	No	0	5	1	2	0	0
Calcium	The amount of calcium available in the food supply was estimated to be inadequate for 72.3% of the national population in 2011		•Beal, T., et al., Global trends in dietary micronutrient supplies and estimated prevalence of inadequate intakes. PLoS One, 2017. 12(4)	High	3			Nutrient adequacy of national food supplies	National	Representative of the entire geographic area of interest	2011	10-12 years	Population	Household or food balance sheet estimates, less than half of which includes the age and sex group of interest	National food supply	Based on national food supplies	Yes	1	5	1	2	0	8
Iodine	The medium urinary iodine concentration in children aged 8-10 years was 109 μg/L in 2008	•Children aged 8-10 years in rural areas had a median UIC of 94 μg/L (compared to 121 μg/L in urban areas) •The proportion of children aged 8-10 years with a median UIC <100 μg/L (inadequate and indicative of iodine deficiency) was 48.2%. And the proportion with a median UIC <50 (severe inadequacy) was 16.6%. •This was the most recent estimate of national median UIC identified in both the literat…	•Selamat R, Mohamud WN, Zainuddin AA, Rahim NS, Ghaffar SA, Aris T. Iodine deficiency status and iodised salt consumption in Malaysia: findings from a national iodine deficiency disorders survey. Asia Pac J Clin Nutr. 2010;19(4):578-85. PMID: 21147721	Low	1	Implied burden score is Low both when considering median UIC and % below 100μg/L		Biological and functional markers	National	Representative of the entire geographic area of interest	2008	>12 years	Children aged 8-10 years	Estimates for an age and sex group that is similar to but excludes the age and sex group of interest entirely	18012	>1,000	No	5	5	0	1	5	55
Iodine	Total goitre rate among children aged 8-10 years was 2.1% in 2008	•Assessment of the severity of iodine deficiency using total goitre rate was determined by using the sum of children with grades 1 and 2 ( Grade 0: no palpable or visible goitre; Grade 1: a goitre that was palpable but not visible when the neck was in the normal position; and Grade 2- a swelling in the neck that was clearly visible when the neck was in the normal position and was consistent with …	•Selamat R, Mohamud WN, Zainuddin AA, Rahim NS, Ghaffar SA, Aris T. Iodine deficiency status and iodised salt consumption in Malaysia: findings from a national iodine deficiency disorders survey. Asia Pac J Clin Nutr. 2010;19(4):578-85. PMID: 21147721	Negligible	0			Biological and functional markers	National	Representative of the entire geographic area of interest	2008	>12 years	Children aged 8-10 years	Estimates for an age and sex group that is similar to but excludes the age and sex group of interest entirely	18078	>1,000	No	5	5	0	1	5	55
Iodine	The median UIC in children aged 8-10 years in Sarawak was 126.0 μg/L in 2018.	•In response to a low median UIC for chidlren8-10 years found in Sarawak in the 2008 national iodine survey (of 101.9) mandatory universal salt iodization (USI) was implemented in Sarawak in July 2008 (requiring all salt to contain not less than 20 mg of iodine/kg and not more than 40 mg/kg. •A 2011 survey in Sarawk found that the median UIC in children 8-10 years had improved to 154.2 •The media…	•Kuang Kuay L et al. A 10-Year Impact Evaluation of the Universal Salt Iodization (USI) Intervention in Sarawak, Malaysia, 2008-2018. Nutrients. 2022 Apr 11;14(8):1585. doi: 10.3390/nu14081585. PMID: 35458147; PMCID: PMC9031048. •Kuay LK, et al. Pregnant Women Are Iodine Deficient While School-Aged Children Demonstrate Adequate Iodine Status in Sarawak, Malaysia. Food and Nutrition Bulletin. 2021…	Low	1			Biological and functional markers	In Sarawak only (8% of total population)	Representative of <10% of the population in the geographic area of interest	2018	4-5 years	Children aged 8-10 years	Estimates for an age and sex group that is similar to but excludes the age and sex group of interest entirely	988	500-1,000	No	5	0	4	1	4	45
Iodine	28.2% of households were found to have any iodine in their salt in 2008	•6.8% of households in Malaysia were found to be consuming adequately iodized salt in 2008. However, "adequate iodization" is defined here using a narrow range of salt at 20-30ppm (rather than >15ppm) •This was the most recent estimate of household iodized salt coverage identified in both the literature search and in the UNICEF Global Database on Iodized Salt	•Selamat R, Mohamud WN, Zainuddin AA, Rahim NS, Ghaffar SA, Aris T. Iodine deficiency status and iodised salt consumption in Malaysia: findings from a national iodine deficiency disorders survey. Asia Pac J Clin Nutr. 2010;19(4):578-85. PMID: 21147721•UNICEF Global Database on Iodized Salt	High	3	Implied burden is high if either the any iodine or adequate iodization data point is used.		Nutrient-informative food group intake of individuals or households	National	Representative of the entire geographic area of interest	2008	>12 years	Household	Household or food balance sheet estimates, less than half of which includes the age and sex group of interest	17888	>1,000	No	1	5	0	2	5	12
Iodine	38% of households were found to have adequate iodine in their salt in Sarawak 2018 (ppm 20-39), and 75.4% of households had >20 ppm	•In response to a low median UIC for chidlren8-10 years found in Sarawak in the 2008 national iodine survey (of 101.9) mandatory universal salt iodization (USI) was implemented in Sarawak in July 2008 (requiring all salt to contain not less than 20 mg of iodine/kg and not more than 40 mg/kg.	•Kuang Kuay L et al. A 10-Year Impact Evaluation of the Universal Salt Iodization (USI) Intervention in Sarawak, Malaysia, 2008-2018. Nutrients. 2022 Apr 11;14(8):1585. doi: 10.3390/nu14081585. PMID: 35458147; PMCID: PMC9031048.	Low	1	Implied burden based on the value 75.4% (>20 ppm)		Nutrient-informative food group intake of individuals or households	In Sarawak only (8% of total population)	Representative of <10% of the population in the geographic area of interest	2018	4-5 years	Household	Household or food balance sheet estimates, less than half of which includes the age and sex group of interest	120	100-299	No	1	0	4	2	2	8
Vitamin B12	The amount of vitamin B12 available in the food supply was estimated to be inadequate for 3.8% of the national population in 2011		•Beal, T., et al., Global trends in dietary micronutrient supplies and estimated prevalence of inadequate intakes. PLoS One, 2017. 12(4)	Negligible	0			Nutrient adequacy of national food supplies	National	Representative of the entire geographic area of interest	2011	10-12 years	Population	Household or food balance sheet estimates, less than half of which includes the age and sex group of interest	National food supply	Based on national food supplies	Yes	1	5	1	2	0	8
Folate	The amount of folate available in the food supply was estimated to be inadequate for 70.7% of the national population in 2011		•Beal, T., et al., Global trends in dietary micronutrient supplies and estimated prevalence of inadequate intakes. PLoS One, 2017. 12(4)	High	3			Nutrient adequacy of national food supplies	National	Representative of the entire geographic area of interest	2011	10-12 years	Population	Household or food balance sheet estimates, less than half of which includes the age and sex group of interest	National food supply	Based on national food supplies	Yes	1	5	1	2	0	8
Niacin	The amount of niacin available in the food supply was estimated to be inadequate for 0% of the national population in 2011		•Beal, T., et al., Global trends in dietary micronutrient supplies and estimated prevalence of inadequate intakes. PLoS One, 2017. 12(4)	Negligible	0			Nutrient adequacy of national food supplies	National	Representative of the entire geographic area of interest	2011	10-12 years	Population	Household or food balance sheet estimates, less than half of which includes the age and sex group of interest	National food supply	Based on national food supplies	Yes	1	5	1	2	0	8
Thiamine	The amount of thiamine available in the food supply was estimated to be inadequate for 8.5% of the national population in 2011		•Beal, T., et al., Global trends in dietary micronutrient supplies and estimated prevalence of inadequate intakes. PLoS One, 2017. 12(4)	Low	1			Nutrient adequacy of national food supplies	National	Representative of the entire geographic area of interest	2011	10-12 years	Population	Household or food balance sheet estimates, less than half of which includes the age and sex group of interest	National food supply	Based on national food supplies	Yes	1	5	1	2	0	8
Vitamin C	The SEANUTS survey in Malaysia found 5.5% and 1.5% of children aged 1-4 years did not meet their RNI for vitamin C in urban and rural areas, respectively, in 2011 (data only presented disaggregated by area of residence).	•Analysis did not report results for children aged 6-11 months •Analysis used the Malaysian RNI	•Poh BK, et al. Nutritional status and dietary intakes of children aged 6 months to 12 years: findings of the Nutrition Survey of Malaysian Children (SEANUTS Malaysia). Br J Nutr. 2013 Sep;110 Suppl 3:S21-35. doi: 10.1017/S0007114513002092. PMID: 24016764.	Negligible	0			Other	National	Representative of the entire geographic area of interest	2011	10-12 years	Children aged 1-4 years	Estimates (1) includes the age and sex group of interest, but less than half of which includes the age and sex group of interest; or (2) is very near to but excludes the age and sex group of interest entirely	Sample size for aged 1-4 years=539	500-1,000	No	0	5	1	3	4	0
Vitamin C	The amount of vitamin C available in the food supply was estimated to be inadequate for 21.2% of the national population in 2011		•Beal, T., et al., Global trends in dietary micronutrient supplies and estimated prevalence of inadequate intakes. PLoS One, 2017. 12(4)	Low	1			Nutrient adequacy of national food supplies	National	Representative of the entire geographic area of interest	2011	10-12 years	Population	Household or food balance sheet estimates, less than half of which includes the age and sex group of interest	National food supply	Based on national food supplies	Yes	1	5	1	2	0	8
Vitamin B6	The amount of vitamin B6 available in the food supply was estimated to be inadequate for 0% of the national population in 2011		•Beal, T., et al., Global trends in dietary micronutrient supplies and estimated prevalence of inadequate intakes. PLoS One, 2017. 12(4)	Negligible	0			Nutrient adequacy of national food supplies	National	Representative of the entire geographic area of interest	2011	10-12 years	Population	Household or food balance sheet estimates, less than half of which includes the age and sex group of interest	National food supply	Based on national food supplies	Yes	1	5	1	2	0	8
Vitamin D	Prevalence of vitamin D deficiency (defined as circulating 25hydrxyvitamin D concentration <50nmol/l) in children aged between 4 and 6.9 years was 34.6% in urban areas and 17.9% in rural areas (data only presented disaggregated by area of residence) in 2011.	•Prevalence of vitamin D deficiency in children aged 7-12 years was 57.3% in urban areas and 45.6% in rural areas (data only presented disaggregated by area of residence) •Total prevalence of vitamin D deficiency in children aged 4-12 years was 47.5%.	•Poh BK, et al. Nutritional status and dietary intakes of children aged 6 months to 12 years: findings of the Nutrition Survey of Malaysian Children (SEANUTS Malaysia). Br J Nutr. 2013 Sep;110 Suppl 3:S21-35. doi: 10.1017/S0007114513002092. PMID: 24016764.	High	3	It is assumed here that the aggregate estimate or urban and rural would be above 20% and thus an implied high burden		Biological and functional markers	National	Representative of the entire geographic area of interest	2011	10-12 years	Children aged 4 to 6.9 years	Estimates for an age and sex group that is similar to but excludes the age and sex group of interest entirely	sample size for 4.0.6.9= 904	500-1,000	Yes	5	5	1	1	4	55
Vitamin D	The SEANUTS survey in Malaysia found 37.1% and 15.1% of children aged 6-11 months did not meet their RNI for vitamin D in urban and rural areas, respectively, in 2011. For children 1-4 years old, 37.2% and 31.0% did not meeting the RNI for vitamin D in urban and rural areas, respectively (data only presented disaggregated by area of residence) in 2011.	•Analysis found that % of children aged 6 months to 12 years not meeting RNI for vitamin D was 48.3% in urban areas and 50.1% in rural areas (with higher rates of not meeting RNI in children 4 to 12 years than in those <4 years) •Analysis used the Malaysian RNI	•Poh BK, et al. Nutritional status and dietary intakes of children aged 6 months to 12 years: findings of the Nutrition Survey of Malaysian Children (SEANUTS Malaysia). Br J Nutr. 2013 Sep;110 Suppl 3:S21-35. doi: 10.1017/S0007114513002092. PMID: 24016764.	N/A	N/A			Other	National	Representative of the entire geographic area of interest	2011	10-12 years	Children aged 1-4 years	Estimates (1) includes the age and sex group of interest, but less than half of which includes the age and sex group of interest; or (2) is very near to but excludes the age and sex group of interest entirely	Sample size for infants 6-11 months = 88; and children 1-4 years=540. Sample size used for youngest age group	50-99	No	0	5	1	3	1	0
																	No
																	No
																	No
																	No
																	No
																	No
																	No
																	No
																	No
																	No
																	No
																	No
																	No
																	No
																	No
																	No
																	No
																	No
																	No
																	No
																	No

## Sheet: Philippines
			29.9667
Comprehensive Nutrient Gap Assessment (CONGA)
Country: Philippines
Population assessed: Children 6-23 months of age (the complementary feeding period)
Assessment level: National
Nutrient	Data Points			Implied nutrient gap burden			Metadata										Met inclusion criteria for quantitative burden score?	Metadata weight scores (auto calculated)
	Data Points	Comment(s)	Evidence Source(s)	Implied burden (dropdown menu)	Implied burden score (auto calculated)	Comments	Evidence type comment	Evidence type (dropdown menu)	Geographic representation	Geographic representation (dropdown menu)	Year of data collection raw/comment	Recency of data collection (dropdown menu)	Age & sex group raw/comment	Age & sex group (dropdown menu)	Sample size raw/comment	Sample size (dropdown menu)		Evidence type	Geographic representation	Recency of data collection	Age & sex representation	Sample size	Overall data point weight
Iron	Prevalence of iron deficiency (defined as serum ferritin <15 ng/mL) in children aged 6-12 y estimated to be 9% in 2013.	•Iron deficiency was not estimated for children under 5	•8th National Nutrition Survey, Facts and Figures 2013: Biochemical Survey	Low	1			Biological and functional markers	National	Representative of the entire geographic area of interest	2013	8-9 years	Children 6-12y	Estimates for an age and sex group that is similar to but excludes the age and sex group of interest entirely	127	100-299	Yes	5	5	2	1	2	50
Iron	Prevalence of anaemia (defined as haemoglobin < 11.0 g/dL) in children 6-23 m was found to be 39.7% (originally reported as 48.2% in 6-11 m and 35.4% in 12-23 m) in the 2018 ENNS.	•Anaemia prevalence estimate updated for children 6-23 months using the calculation =((48.2% + (2*35.4%))/3) •In the same 2018 survey, prevalence of anaemia in children 24-36 m was 13.4%, prevalence pregnant WRA was 26.1%. •Anaemia prevalence in children 6-23 months was 30% (40.5% in 6-11 m and 24.7 in 12-23 m) in the 2013 NNS	•Philippine Nutrition Facts and Figures: 2018 Expanded National Nutrition Survey (ENNS). Available at: http://enutrition.fnri.dost.gov.ph/site/uploads/2018_ENNS_Facts_and_Figures.pdf •8th National Nutrition Survey, Facts and Figures 2013: Biochemical Survey	N/A	N/A	Borderline moderate/high		Other	National	Representative of the entire geographic area of interest	2018	4-5 years	Children 6-23m	Estimates for exact age and sex group of interest	6-12 m: 345 1-2 y: 779 6-59 m: 5417	>1,000	No	0	5	4	5	5	0
Iron	Prevalence of iron deficiency (defined as ferritin concentration <12µg/l, after adjustment for the effect of subclinical inflammation using both CRP and AGP) in children 6-23 m was found to be 27.9% in a subnational study in urban areas in 2011/12	•Prevalence of anaemia (defined as haemoglobin concentration < 110 g/L) in children 6-23 m was 41.8%. •Prevalence of iron-deficiency anaemia(defined as the presence of both anaemia and iron deficiency) was 18.7% in children 6-23 m.	Fabian Rohner, Bradley A. Woodruff, Grant J. Aaron EAY, May Antonnette O. Lebanan, Pura Rayco-Solon and OPS. Infant and young child feeding practices in urban Philippines and their associations with stunting, anemia, and deficiencies of iron and vitamin A. 2013	High	3		Acadmic journal, cross-sectional study	Biological and functional markers	Sub-national (Urban areas-Manila, Cebu, Zamboanga, Naga, and Iloilo comprise approx. 4% of the total population)	Representative of <10% of the population in the geographic area of interest	2011-12	10-12 years	Children 6-23m	Estimates for exact age and sex group of interest	1767	>1,000	No	5	0	1	5	5	55
Iron	40.5% of children 6–23 m consumed iron-rich foods in the past 24 h nationally in 2018	•The consumption of iron-rich foods was found in children 18-23m (63.4%) compared to 6-11m (14%) and 12-17m (4.8%)	Philippine Nutrition Facts and Figures: 2018 Expanded National Nutrition Survey (ENNS). Available at: http://enutrition.fnri.dost.gov.ph/site/uploads/2018_ENNS_Facts_and_Figures.pdf	High	3			Nutrient-informative food group intake of individuals or households	National	Representative of the entire geographic area of interest	2018	4-5 years	Children 6-23m	Estimates for exact age and sex group of interest	4479	>1,000	Yes	1	5	4	5	5	19
Iron	Prevalence of inadequate intake of iron was found to be 76% in children 6-11m and 78% in children 12-23m in 2013.	•Prevalence of inadequacy in the population is estimated as the proportion of individuals with usual intakes below the EAR •Data from 4218 infants, toddlers and young children aged 6–59.9 months who participated in the 2013 NNS were used in the current analyses. Two 24-h dietary recalls were conducted face-to-face with the parent or caregiver of each child in the 2013 NNS. •Inadequate intake of i…	•Denney, L. et al. Nutrient Intakes and Food Sources of Filipino Infants, Toddlers and Young Children are Inadequate: Findings from the National Nutrition Survey 2013. Nutrients 2018, 10, 1730. https://doi.org/10.3390/nu10111730 •8th National Nutrition Survey Overview: Facts and Figures 2013 •Ramirez, M. A. R., & Ducay, A. J. (2021). Determinants of normal nutrition among 0–59-month-old Filipino …	High	3			Nutrient adequacy of individual diets	National	Representative of the entire geographic area of interest	2013	8-9 years	Children 6-23m	Estimates for exact age and sex group of interest	4218	>1,000	Yes	3	5	2	5	5	51
Iron	The proportion of households meeting the EAR for iron was only 9% per the 2013 National Nutrition Survey, leaving 91% of households with inadequate intake	•Specific methodology on calculation of EAR not available in survey reports, so the data point here is taken at face value for what was reported in summary findings	•8th National Nutrition Survey Overview: Facts and Figures 2013	High	3			Nutrient adequacy of household diets	National	Representative of the entire geographic area of interest	2013	8-9 years	Household	Household or food balance sheet estimates, less than half of which includes the age and sex group of interest	Assumed to be >1000 as based on national survey	>1,000	Yes	2	5	2	2	5	28
Iron	A study designed to identify problem nutrients in the diets of children 6-23 m in rural areas of the Philippines using linear programming analysis found that iron was a problem nutrient for all children 6-23 m		Mejos, K. K., Ignacio, M. S., Jayasuriya, R., & Arcot, J. (2021). Use of Linear Programming to Develop Complementary Feeding Recommendations to Improve Nutrient Adequacy and Dietary Diversity Among Breastfed Children in the Rural Philippines. Food and Nutrition Bulletin, 037957212199812.doi:10.1177/0379572121998125	N/A	N/A		A cross-sectional survey was conducted in the municipality of Mercedes, Philippines.	Other	Municipality level (Mercedes)	Representative of <10% of the population in the geographic area of interest	2018	4-5 years	Children 6-23m	Estimates for exact age and sex group of interest	297	100-299	No	0	0	4	5	2	0
Iron	Iron supplementation coverage in children 6-59 months was 2.7% in 2018.	Coverage of micronutrient power (MNP) supplementation was 4.6% in children 6-23 months in 2018	Philippine Nutrition Facts and Figures: 2018 Expanded National Nutrition Survey (ENNS). Available at: http://enutrition.fnri.dost.gov.ph/site/uploads/2018_ENNS_Facts_and_Figures.pdf	N/A	N/A			Other	National	Representative of the entire geographic area of interest	2018	4-5 years	Children 6-59m	Estimates (1) includes the age and sex group of interest, but less than half of which includes the age and sex group of interest; or (2) is very near to but excludes the age and sex group of interest entirely	15471	>1,000	No	0	5	4	3	5	0
Iron	The amount of iron available in the food supply was estimated to be inadequate for 22.8% of the national population in 2011	•The availability of iron in the food supply is inadequate for 6% of the population when considering 100% adherence to fortification legislation in 2011, but 46% when assuming 0% adherence to fortification legislation. The estimate considered here assumed 50% adherence to fortification legislation.	Beal, T., et al., Global trends in dietary micronutrient supplies and estimated prevalence of inadequate intakes. PLoS One, 2017. 12(4)	Moderate	2			Nutrient adequacy of national food supplies	National	Representative of the entire geographic area of interest	2011	10-12 years	Population	Household or food balance sheet estimates, less than half of which includes the age and sex group of interest	National food supply	Based on national food supplies	Yes	1	5	1	2	0	8
Vitamin A	Prevalence of vitamin A deficiency (defined as serum retinol < 0.70 μmol/L) in children 6-23 m was found to be 20.7% (originally reported as 17.9% in children 6-11 m and 22.2% in children 12-23 m) in the 2018 ENNS	•VAD prevalence estimate updated for children 6-23 months using the calculation = (17.9 + (2*22.2)/3)) •VAD prevalence was 16.9% in children 6-59 months and <5% in all WRA in the same survey •In 2013, VAD prevalence in children 6-23 m was 13.9% (20.4% in children 6-11 and 10.7% in children 12-23 m)	Philippine Nutrition Facts and Figures: 2018 Expanded National Nutrition Survey (ENNS). Available at: http://enutrition.fnri.dost.gov.ph/site/uploads/2018_ENNS_Facts_and_Figures.pdf •8th National Nutrition Survey, Facts and Figures 2013: Biochemical Survey	High	3	Implied burden is borderline moderate/high		Biological and functional markers	National	Representative of the entire geographic area of interest	2018	4-5 years	Children 6-23m	Estimates for exact age and sex group of interest	Sample 6-11m: 307 Sample 12-23 m: 734 Total 6-23mo: 1041	>1,000	Yes	5	5	4	5	5	95
Vitamin A	Prevalence of vitamin A deficiency (defined as serum retinol < 0.70 μmol/L, after adjustment for inflammation) in children 6-23 m was found to be 3.3% in 5 urban areas in 2013.		Fabian Rohner, Bradley A. Woodruff, Grant J. Aaron EAY, May Antonnette O. Lebanan, Pura Rayco-Solon and OPS. Infant and young child feeding practices in urban Philippines and their associations with stunting, anemia, and deficiencies of iron and vitamin A. 2013	Low	1		academic journal, cross-sectional study	Biological and functional markers	Sub-national (Urban areas-Manila, Cebu, Zamboanga, Naga, and Iloilo comprise approx. 4% of the total population)	Representative of <10% of the population in the geographic area of interest	2011-12	10-12 years	Children 6-23m	Estimates for exact age and sex group of interest	1767	>1,000	No	5	0	1	5	5	55
Vitamin A	18.8% of children 6–23 m consumed vitamin A-rich foods in the past 24 h nationally in the 2018 ENNS	Higher percent consuming Vitamin-A rich fruits and vegetables was found in children 12-23m (23%) than 6-11m (10.2%)	Philippine Nutrition Facts and Figures: 2018 Expanded National Nutrition Survey (ENNS). Available at: http://enutrition.fnri.dost.gov.ph/site/uploads/2018_ENNS_Facts_and_Figures.pdf	High	3			Nutrient-informative food group intake of individuals or households	National	Representative of the entire geographic area of interest	2018	4-5 years	Children 6-23m	Estimates for exact age and sex group of interest	4479	>1,000	Yes	1	5	4	5	5	19
Vitamin A	Prevalence of inadequate intake of vitamin A was found to be 84% in children 6-11m and 60% in children 12-23m in 2013.	•Prevalence of inadequacy in the population is estimated as the proportion of individuals with usual intakes below the EAR •Data from 4218 infants, toddlers and young children aged 6–59.9 months who participated in the 2013 NNS were used in the current analyses. •Two 24-h dietary recalls were conducted face-to-face with the parent or caregiver of each child •Inadequate intake of vitamin A for chi…	•Denney, L. et al. Nutrient Intakes and Food Sources of Filipino Infants, Toddlers and Young Children are Inadequate: Findings from the National Nutrition Survey 2013. Nutrients 2018, 10, 1730. https://doi.org/10.3390/nu10111730 •8th National Nutrition Survey Overview: Facts and Figures 2013 •Ramirez, M. A. R., & Ducay, A. J. (2021). Determinants of normal nutrition among 0–59-month-old Filipino …	High	3			Nutrient adequacy of individual diets	National	Representative of the entire geographic area of interest	2013	8-9 years	Children 6-23m	Estimates for exact age and sex group of interest	4218	>1,000	Yes	3	5	2	5	5	51
Vitamin A	A study designed to identify problem nutrients in the diets of children 6-23 m in rural areas of the Philippines using linear programming analysis found that vitamin A was not a problem nutrient for any children 6-23 m		Mejos, K. K., Ignacio, M. S., Jayasuriya, R., & Arcot, J. (2021). Use of Linear Programming to Develop Complementary Feeding Recommendations to Improve Nutrient Adequacy and Dietary Diversity Among Breastfed Children in the Rural Philippines. Food and Nutrition Bulletin, 037957212199812.doi:10.1177/0379572121998125	N/A	N/A		A cross-sectional survey was conducted in the municipality of Mercedes, Philippines.	Other	Municipality level (Mercedes)	Representative of <10% of the population in the geographic area of interest	2018	4-5 years	Children 6-23m	Estimates for exact age and sex group of interest	297	100-299	No	0	0	4	5	2	0
Vitamin A	Vitamin A supplementation coverage was 49.5% for children 6-11 months and 47.3% for children 12-71 months in 2018.	Coverage for receipt of twice yearly vitamin A supplementation was 12.9% for children 12-71 months	Philippine Nutrition Facts and Figures: 2018 Expanded National Nutrition Survey (ENNS). Available at: http://enutrition.fnri.dost.gov.ph/site/uploads/2018_ENNS_Facts_and_Figures.pdf	N/A	N/A			Other	National	Representative of the entire geographic area of interest	2018	4-5 years	6-11 months and 12-71 months	Estimates (1) includes the age and sex group of interest, but less than half of which includes the age and sex group of interest; or (2) is very near to but excludes the age and sex group of interest entirely		>1,000	No	0	5	4	3	5	0
Vitamin A	The amount of vitamin A available in the food supply was estimated to be inadequate for 13.6% of the national population in 2011	•The availability of vitamin A in the food supply is inadequate for 2.2% of the population when considering 100% adherence to fortification legislation in 2011, but 26.9% when assuming 0% adherence to fortification legislation. The estimate considered here assumed 50% adherence to fortification legislation.	Beal, T., et al., Global trends in dietary micronutrient supplies and estimated prevalence of inadequate intakes. PLoS One, 2017. 12(4)	Low	1			Nutrient adequacy of national food supplies	National	Representative of the entire geographic area of interest	2011	10-12 years	Population	Household or food balance sheet estimates, less than half of which includes the age and sex group of interest	National food supply	Based on national food supplies	Yes	1	5	1	2	0	8
Zinc	Prevalence of zinc deficiency (defined as serum zinc <65 in the morning and <57 in the evening) in children 6-59 months was 17.9% in 2013	•No estimates provided for disaggregated age groups under 5	•8th National Nutrition Survey, Facts and Figures 2013: Biochemical Survey. Available at: http://enutrition.fnri.dost.gov.ph/site/uploads/2013_FaF_Biochemical_Survey.pdf	Moderate	2			Biological and functional markers	National	Representative of the entire geographic area of interest	2013	8-9 years	Children 6-59m	Estimates (1) includes the age and sex group of interest, but less than half of which includes the age and sex group of interest; or (2) is very near to but excludes the age and sex group of interest entirely	3124	>1,000	Yes	5	5	2	3	5	75
Zinc	40.5% of children 6–23 m consumed fish, meat, poultry, organ meats, and their products (zinc-rich foods) in the past 24 h nationally in the 2018 ENNS		Philippine Nutrition Facts and Figures: 2018 Expanded National Nutrition Survey (ENNS). Available at: http://enutrition.fnri.dost.gov.ph/site/uploads/2018_ENNS_Facts_and_Figures.pdf	N/A	N/A		Proxy food group for zinc intake	Other	National	Representative of the entire geographic area of interest	2018	4-5 years	Children 6-23m	Estimates for exact age and sex group of interest	4479	>1,000	No	0	5	4	5	5	0
Zinc	Prevalence of inadequate intake of zinc was found to be 63% in children 6-11m and 52% in children 12-23m in 2013.	•Prevalence of inadequacy in the population is estimated as the proportion of individuals with usual intakes below the EAR •Data from 4218 infants, toddlers and young children aged 6–59.9 months who participated in the 2013 NNS were used in the current analyses. •Two 24-h dietary recalls were conducted face-to-face with the parent or caregiver of each child •Inadequate intake of zinc for children…	•Denney, L. et al. Nutrient Intakes and Food Sources of Filipino Infants, Toddlers and Young Children are Inadequate: Findings from the National Nutrition Survey 2013. Nutrients 2018, 10, 1730. https://doi.org/10.3390/nu10111730 •8th National Nutrition Survey Overview: Facts and Figures 2013	High	3			Nutrient adequacy of individual diets	National	Representative of the entire geographic area of interest	2013	8-9 years	Children 6-23m	Estimates for exact age and sex group of interest	4218	>1,000	Yes	3	5	2	5	5	51
Zinc	A study designed to identify problem nutrients in the diets of children 6-23 m in rural areas of the Philippines using linear programming analysis found that zinc was a problem nutrient for children 6-8 m and 9-11 m, but not children 12-23 m		Mejos, K. K., Ignacio, M. S., Jayasuriya, R., & Arcot, J. (2021). Use of Linear Programming to Develop Complementary Feeding Recommendations to Improve Nutrient Adequacy and Dietary Diversity Among Breastfed Children in the Rural Philippines. Food and Nutrition Bulletin, 037957212199812.doi:10.1177/0379572121998125	N/A	N/A		A cross-sectional survey was conducted in the municipality of Mercedes, Philippines.	Other	Municipality level	Representative of <10% of the population in the geographic area of interest	2018	4-5 years	Children 6-23m	Estimates for exact age and sex group of interest	297	100-299	No	0	0	4	5	2	0
Zinc	An estimated 34.1% of the total population in the Philippines were at risk of zinc deficiency due to inadequate dietary supply of zinc in 2011.	•Estimates of zinc deficiency risks were determined using food supply data from FAOSTAT, food composition data from the US Dept of Agriculture, zinc intake per capita supply adjusted for edible portions using per capita energy supply data. A single WtdEAR was estimated from WHO vitamin and mineral requirements data. Those with intakes of less than the WtdEAR were classed as at risk of dietary def…	•Kumssa, D. B. et al. Dietary calcium and zinc deficiency risks are decreasing but remain prevalent. Sci. Rep. 5, 10974; doi: 10.1038/srep10974 (2015). •Wessells KR, Brown KH. Estimating the global prevalence of zinc deficiency: results based on zinc availability in national food supplies and the prevalence of stunting. PLoS One. 2012;7(11):e50568. doi: 10.1371/journal.pone.0050568.	N/A	N/A		Not categorized as adequacy of national food supplies as this is an estimate of risk of zinc deficiency, rather than of inadequate intake	Other	National	Representative of the entire geographic area of interest	2011	10-12 years	Population	Household or food balance sheet estimates, less than half of which includes the age and sex group of interest	National food supply	Based on national food supplies	No	0	5	1	2	0	0
Zinc	The amount of zinc available in the food supply was estimated to be inadequate for 11.3% of the national population in 2011		Beal, T., et al., Global trends in dietary micronutrient supplies and estimated prevalence of inadequate intakes. PLoS One, 2017. 12(4)	Low	1			Nutrient adequacy of national food supplies	National	Representative of the entire geographic area of interest	2011	10-12 years	Population	Household or food balance sheet estimates, less than half of which includes the age and sex group of interest	National food supply	Based on national food supplies	Yes	1	5	1	2	0	8
Calcium	24% of children 6–23 m consumed milk in the past 24 h nationally in the 2018 ENNS		Philippine Nutrition Facts and Figures: 2018 Expanded National Nutrition Survey (ENNS). Available at: http://enutrition.fnri.dost.gov.ph/site/uploads/2018_ENNS_Facts_and_Figures.pdf	N/A	N/A		Proxy food groups for vitamin B12 intake	Other	National	Representative of the entire geographic area of interest	2018	4-5 years	Children 6-23m	Estimates for exact age and sex group of interest	4479	>1,000	No	0	5	4	5	5	0
Calcium	Prevalence of inadequate intake of calcium was found to be 63% in children 6-11m and 52% in children 12-23m in 2013.	•Prevalence of inadequacy in the population is estimated as the proportion of individuals with usual intakes below the EAR •Data from 4218 infants, toddlers and young children aged 6–59.9 months who participated in the 2013 NNS were used in the current analyses. •Two 24-h dietary recalls were conducted face-to-face with the parent or caregiver of each child •Inadequate intake of calcium was repor…	•Denney, L. et al. Nutrient Intakes and Food Sources of Filipino Infants, Toddlers and Young Children are Inadequate: Findings from the National Nutrition Survey 2013. Nutrients 2018, 10, 1730. https://doi.org/10.3390/nu10111730 •8th National Nutrition Survey Overview: Facts and Figures 2013 •Ramirez, M. A. R., & Ducay, A. J. (2021). Determinants of normal nutrition among 0–59-month-old Filipino …	High	3			Nutrient adequacy of individual diets	National	Representative of the entire geographic area of interest	2013	8-9 years	Children 6-23m	Estimates for exact age and sex group of interest	4218	>1,000	Yes	3	5	2	5	5	51
Calcium	The proportion of households meeting the EAR for calcium was only 15% per the 2013 National Nutrition Survey, leaving 85% of households with inadequate intake	•Specific methodology on calculation of EAR not available in survey reports, so the data point here is taken at face value for what was reported in summary findings	Philippine Nutrition Facts and Figures: 2013 8th National Nutrition Survey Overview. Available at: http://enutrition.fnri.dost.gov.ph/assets/uploads/publications/Overview_8thNNS_050416.pdf	High	3			Nutrient adequacy of household diets	National	Representative of the entire geographic area of interest	2013	8-9 years	Household	Household or food balance sheet estimates, less than half of which includes the age and sex group of interest	Assumed to be >1000 as based on national survey	>1,000	Yes	2	5	2	2	5	28
Calcium	A study designed to identify problem nutrients in the diets of children 6-23 m in rural areas of the Philippines using linear programming analysis found that calcium was a problem nutrient for all children 6-23 m		Mejos, K. K., Ignacio, M. S., Jayasuriya, R., & Arcot, J. (2021). Use of Linear Programming to Develop Complementary Feeding Recommendations to Improve Nutrient Adequacy and Dietary Diversity Among Breastfed Children in the Rural Philippines. Food and Nutrition Bulletin, 037957212199812.doi:10.1177/0379572121998125	N/A	N/A		A cross-sectional survey was conducted in the municipality of Mercedes, Philippines.	Other	Municipality level	Representative of <10% of the population in the geographic area of interest	2018	4-5 years	Children 6-23m	Estimates for exact age and sex group of interest	297	100-299	No	0	0	4	5	2	0
Calcium	An estimated 100% of the total population in the Philippines were at risk of calcium deficiency due to inadequate dietary supply of calcium in 2011.	•Estimates of calcium deficiency risks were determined using food supply data from FAOSTAT, food composition data from the US Dept of Agriculture, calcium intake per capita supply adjusted for edible portions using per capita energy supply data. A single WtdEAR was estimated from WHO vitamin and mineral requirements data. Those with intakes of less than the WtdEAR were classed as at risk of dieta…	•Kumssa, D. B. et al. Dietary calcium and zinc deficiency risks are decreasing but remain prevalent. Sci. Rep. 5, 10974; doi: 10.1038/srep10974 (2015).	N/A	N/A		Not categorized as adequacy of national food supplies as this is an estimate of risk of calcium deficiency, rather than of inadequate intake	Other	National	Representative of the entire geographic area of interest	2011	10-12 years	Population	Household or food balance sheet estimates, less than half of which includes the age and sex group of interest	National food supply	Based on national food supplies	No	0	5	1	2	0	0
Calcium	The amount of calcium available in the food supply was estimated to be inadequate for 93.7% of the national population in 2011		Beal, T., et al., Global trends in dietary micronutrient supplies and estimated prevalence of inadequate intakes. PLoS One, 2017. 12(4)	High	3			Nutrient adequacy of national food supplies	National	Representative of the entire geographic area of interest	2011	10-12 years	Population	Household or food balance sheet estimates, less than half of which includes the age and sex group of interest	National food supply	Based on national food supplies	Yes	1	5	1	2	0	8
Iodine	Median urinary iodine concentration in children aged 6-12 y was 180 μg/L in the 2018 ENNS	•Approximately 11.5% of children 6-12 y had a UIC <50 μg/L, and approx. 26.1% has a UIC <100 •In the same survey, non-pregnant WRA had a median UIC of 170 μg/L (adequate), lactating WRA had a median UIC of 103 μg/L (adequate) and pregnant WRA had a median UIC of 121 (insufficient) •Median UIC in children 6-12 y was 168 μg/L in 2013	Philippine Nutrition Facts and Figures: 2018 Expanded National Nutrition Survey (ENNS). Available at: http://enutrition.fnri.dost.gov.ph/site/uploads/2018_ENNS_Facts_and_Figures.pdf •8th National Nutrition Survey, Facts and Figures 2013: Biochemical Survey	Negligible	0			Biological and functional markers	National	Representative of the entire geographic area of interest	2018	4-5 years	Children 6-12y	Estimates for an age and sex group that is similar to but excludes the age and sex group of interest entirely	10591	>1,000	Yes	5	5	4	1	5	75
Iodine	37.2% of households which reported using adequately iodized salt (≥15ppm) in ENNS 2018		Philippine Nutrition Facts and Figures: 2018 Expanded National Nutrition Survey (ENNS). Available at: http://enutrition.fnri.dost.gov.ph/site/uploads/2018_ENNS_Facts_and_Figures.pdf	High	3			Nutrient-informative food group intake of individuals or households	National	Representative of the entire geographic area of interest	2018	4-5 years	Household	Household or food balance sheet estimates, less than half of which includes the age and sex group of interest	27000	>1,000	Yes	1	5	4	2	5	16
Vitamin B12	40.5% of children 6–23 m consumed meat, fish, or poultry, 24% consumed milk in the past 24 h nationally in the 2018 ENNS		Philippine Nutrition Facts and Figures: 2018 Expanded National Nutrition Survey (ENNS). Available at: http://enutrition.fnri.dost.gov.ph/site/uploads/2018_ENNS_Facts_and_Figures.pdf	N/A	N/A		Proxy food groups for vitamin B12 intake	Other	National	Representative of the entire geographic area of interest	2018	4-5 years	Children 6-23m	Estimates for exact age and sex group of interest	4479	>1,000	No	0	5	4	5	5	0
Vitamin B12	Prevalence of inadequate intake of vitamin B12 was found to be 53% in children 12-23m in 2013.	•Prevalence of inadequacy in the population is estimated as the proportion of individuals with usual intakes below the EAR. No estimate provided for vitamin B12 for children 6-11 m but prevalence of inadequate intake in children 24-35m was 29%. •Data from 4218 infants, toddlers and young children aged 6–59.9 months who participated in the 2013 NNS were used in the current analyses. •Two 24-h diet…	•Denney, L. et al. Nutrient Intakes and Food Sources of Filipino Infants, Toddlers and Young Children are Inadequate: Findings from the National Nutrition Survey 2013. Nutrients 2018, 10, 1730. https://doi.org/10.3390/nu10111730 •8th National Nutrition Survey Overview: Facts and Figures 2013	High	3			Nutrient adequacy of individual diets	National	Representative of the entire geographic area of interest	2013	8-9 years	Children 12-23m	Estimates for either a subgroup within the age and sex group of interest representing at least half of the group; or an age and sex group, at least half of which includes the age and sex group of interest	4218	>1,000	Yes	3	5	2	4	5	48
Vitamin B12	A study designed to identify problem nutrients in the diets of children 6-23 m in rural areas of the Philippines using linear programming analysis found that vitamin B12 was not a problem nutrient for any children 6-23 m		Mejos, K. K., Ignacio, M. S., Jayasuriya, R., & Arcot, J. (2021). Use of Linear Programming to Develop Complementary Feeding Recommendations to Improve Nutrient Adequacy and Dietary Diversity Among Breastfed Children in the Rural Philippines. Food and Nutrition Bulletin, 037957212199812.doi:10.1177/0379572121998125	N/A	N/A		A cross-sectional survey was conducted in the municipality of Mercedes, Philippines.	Other	Municipality level	Representative of <10% of the population in the geographic area of interest	2018	4-5 years	Children 6-23m	Estimates for an age and sex group that is similar to but excludes the age and sex group of interest entirely	297	100-299	No	0	0	4	1	2	0
Vitamin B12	The amount of vitamin B12 available in the food supply was estimated to be inadequate for 9.9% of the national population in 2011		Beal, T., et al., Global trends in dietary micronutrient supplies and estimated prevalence of inadequate intakes. PLoS One, 2017. 12(4)	Low	1			Nutrient adequacy of national food supplies	National	Representative of the entire geographic area of interest	2011	10-12 years	Population	Household or food balance sheet estimates, less than half of which includes the age and sex group of interest	National food supply	Based on national food supplies	Yes	1	5	1	2	0	8
Folate	A study designed to identify problem nutrients in the diets of children 6-23 m in rural areas of the Philippines using linear programming analysis found that folate was a problem nutrient for children 12-23 m, but not for children 6-11 m		Mejos, K. K., Ignacio, M. S., Jayasuriya, R., & Arcot, J. (2021). Use of Linear Programming to Develop Complementary Feeding Recommendations to Improve Nutrient Adequacy and Dietary Diversity Among Breastfed Children in the Rural Philippines. Food and Nutrition Bulletin, 037957212199812.doi:10.1177/0379572121998125	N/A	N/A		A cross-sectional survey was conducted in the municipality of Mercedes, Philippines.	Other	Municipality level	Representative of <10% of the population in the geographic area of interest	2018	4-5 years	Children 6-23m	Estimates for exact age and sex group of interest	297	100-299	No	0	0	4	5	2	0
Folate	Prevalence of inadequate intake of folate was found to be 68% in children 12-23m in 2013.	•Prevalence of inadequacy in the population is estimated as the proportion of individuals with usual intakes below the EAR. No estimate provided for folate for children 6-11 m but prevalence of inadequate intake in children 24-35m was 63%. •Data from 4218 infants, toddlers and young children aged 6–59.9 months who participated in the 2013 NNS were used in the current analyses. •Two 24-h dietary r…	•Denney, L. et al. Nutrient Intakes and Food Sources of Filipino Infants, Toddlers and Young Children are Inadequate: Findings from the National Nutrition Survey 2013. Nutrients 2018, 10, 1730. https://doi.org/10.3390/nu10111730 •8th National Nutrition Survey Overview: Facts and Figures 2013	High	3			Nutrient adequacy of individual diets	National	Representative of the entire geographic area of interest	2013	8-9 years	Children 12-23m	Estimates for either a subgroup within the age and sex group of interest representing at least half of the group; or an age and sex group, at least half of which includes the age and sex group of interest	4218	>1,000	Yes	3	5	2	4	5	48
Folate	The amount of folate available in the food supply was estimated to be inadequate for 84.8% of the national population in 2011		Beal, T., et al., Global trends in dietary micronutrient supplies and estimated prevalence of inadequate intakes. PLoS One, 2017. 12(4)	High	3			Nutrient adequacy of national food supplies	National	Representative of the entire geographic area of interest	2011	10-12 years	Population	Household or food balance sheet estimates, less than half of which includes the age and sex group of interest	National food supply	Based on national food supplies	Yes	1	5	1	2	0	8
Niacin	Prevalence of inadequate intake of niacin was found to be 58% in children 6-11m and 57% in children 12-23m in 2013.	•Prevalence of inadequacy in the population is estimated as the proportion of individuals with usual intakes below the EAR •Data from 4218 infants, toddlers and young children aged 6–59.9 months who participated in the 2013 NNS were used in the current analyses. Two 24-h dietary recalls were conducted face-to-face with the parent or caregiver of each child •Inadequate intake of niacin was not rep…	•Denney, L. et al. Nutrient Intakes and Food Sources of Filipino Infants, Toddlers and Young Children are Inadequate: Findings from the National Nutrition Survey 2013. Nutrients 2018, 10, 1730. https://doi.org/10.3390/nu10111730 •8th National Nutrition Survey Overview: Facts and Figures 2013 •Ramirez, M. A. R., & Ducay, A. J. (2021). Determinants of normal nutrition among 0–59-month-old Filipino …	High	3			Nutrient adequacy of individual diets	National	Representative of the entire geographic area of interest	2013	8-9 years	Children 6-23m	Estimates for exact age and sex group of interest	4218	>1,000	Yes	3	5	2	5	5	51
Niacin	A study designed to identify problem nutrients in the diets of children 6-23 m in rural areas of the Philippines using linear programming analysis found that niacin was not a problem nutrient for any children 6-23 m		Mejos, K. K., Ignacio, M. S., Jayasuriya, R., & Arcot, J. (2021). Use of Linear Programming to Develop Complementary Feeding Recommendations to Improve Nutrient Adequacy and Dietary Diversity Among Breastfed Children in the Rural Philippines. Food and Nutrition Bulletin, 037957212199812.doi:10.1177/0379572121998125	N/A	N/A		A cross-sectional survey was conducted in the municipality of Mercedes, Philippines.	Other	Municipality level	Representative of <10% of the population in the geographic area of interest	2018	4-5 years	Children 6-23m	Estimates for exact age and sex group of interest	297	100-299	No	0	0	4	5	2	0
Niacin	The amount of niacin available in the food supply was estimated to be inadequate for 14.6% of the national population in 2011		Beal, T., et al., Global trends in dietary micronutrient supplies and estimated prevalence of inadequate intakes. PLoS One, 2017. 12(4)	Low	1			Nutrient adequacy of national food supplies	National	Representative of the entire geographic area of interest	2011	10-12 years	Population	Household or food balance sheet estimates, less than half of which includes the age and sex group of interest	National food supply	Based on national food supplies	Yes	1	5	1	2	0	8
Thiamine	Prevalence of inadequate intake of thiamine was found to be 52% in children 6-11m and 59% in children 12-23m in 2013.	•Prevalence of inadequacy in the population is estimated as the proportion of individuals with usual intakes below the EAR •Data from 4218 infants, toddlers and young children aged 6–59.9 months who participated in the 2013 NNS were used in the current analyses. Two 24-h dietary recalls were conducted face-to-face with the parent or caregiver of each child •Inadequate intake of thiamine was not r…	•Denney, L. et al. Nutrient Intakes and Food Sources of Filipino Infants, Toddlers and Young Children are Inadequate: Findings from the National Nutrition Survey 2013. Nutrients 2018, 10, 1730. https://doi.org/10.3390/nu10111730 •8th National Nutrition Survey Overview: Facts and Figures 2013 •Ramirez, M. A. R., & Ducay, A. J. (2021). Determinants of normal nutrition among 0–59-month-old Filipino …	High	3			Nutrient adequacy of individual diets	National	Representative of the entire geographic area of interest	2013	8-9 years	Children 6-23m	Estimates for exact age and sex group of interest	4218	>1,000	Yes	3	5	2	5	5	51
Thiamine	A study designed to identify problem nutrients in the diets of children 6-23 m in rural areas of the Philippines using linear programming analysis found that thiamine was a problem nutrient for children 12-23 m, but not for children 6-11 m		Mejos, K. K., Ignacio, M. S., Jayasuriya, R., & Arcot, J. (2021). Use of Linear Programming to Develop Complementary Feeding Recommendations to Improve Nutrient Adequacy and Dietary Diversity Among Breastfed Children in the Rural Philippines. Food and Nutrition Bulletin, 037957212199812.doi:10.1177/0379572121998125	N/A	N/A		A cross-sectional survey was conducted in the municipality of Mercedes, Philippines.	Other	Municipality level	Representative of <10% of the population in the geographic area of interest	2018	4-5 years	Children 6-23m	Estimates for exact age and sex group of interest	297	100-299	No	0	0	4	5	2	0
Thiamine	The amount of thiamine available in the food supply was estimated to be inadequate for 18.7% of the national population in 2011		Beal, T., et al., Global trends in dietary micronutrient supplies and estimated prevalence of inadequate intakes. PLoS One, 2017. 12(4)	Low	1			Nutrient adequacy of national food supplies	National	Representative of the entire geographic area of interest	2011	10-12 years	Population	Household or food balance sheet estimates, less than half of which includes the age and sex group of interest	National food supply	Based on national food supplies	Yes	1	5	1	2	0	8
Vitamin C	Prevalence of inadequate intake of vitamin C was found to be 21% in children 12-23m in 2013.	•Prevalence of inadequacy in the population is estimated as the proportion of individuals with usual intakes below the EAR. No estimate provided for vitamin C for children 6-11 m but prevalence of inadequate intake in children 24-35m was 35%. •Data from 4218 infants, toddlers and young children aged 6–59.9 months who participated in the 2013 NNS were used in the current analyses. Two 24-h dietary…	•Denney, L. et al. Nutrient Intakes and Food Sources of Filipino Infants, Toddlers and Young Children are Inadequate: Findings from the National Nutrition Survey 2013. Nutrients 2018, 10, 1730. https://doi.org/10.3390/nu10111730 •8th National Nutrition Survey Overview: Facts and Figures 2013 •Ramirez, M. A. R., & Ducay, A. J. (2021). Determinants of normal nutrition among 0–59-month-old Filipino …	Low	1			Nutrient adequacy of individual diets	National	Representative of the entire geographic area of interest	2013	8-9 years	Children 12-23m	Estimates for either a subgroup within the age and sex group of interest representing at least half of the group; or an age and sex group, at least half of which includes the age and sex group of interest	4218	>1,000	Yes	3	5	2	4	5	48
Vitamin C	A study designed to identify problem nutrients in the diets of children 6-23 m in rural areas of the Philippines using linear programming analysis found that vitamin C was not a problem nutrient for any children 6-23 m		Mejos, K. K., Ignacio, M. S., Jayasuriya, R., & Arcot, J. (2021). Use of Linear Programming to Develop Complementary Feeding Recommendations to Improve Nutrient Adequacy and Dietary Diversity Among Breastfed Children in the Rural Philippines. Food and Nutrition Bulletin, 037957212199812.doi:10.1177/0379572121998125	N/A	N/A		A cross-sectional survey was conducted in the municipality of Mercedes, Philippines.	Other	Municipality level	Representative of <10% of the population in the geographic area of interest	2018	4-5 years	Children 6-23m	Estimates for exact age and sex group of interest	297	100-299	No	0	0	4	5	2	0
Vitamin C	The amount of vitamin C available in the food supply was estimated to be inadequate for 5.9% of the national population in 2011		Beal, T., et al., Global trends in dietary micronutrient supplies and estimated prevalence of inadequate intakes. PLoS One, 2017. 12(4)	Negligible	0			Nutrient adequacy of national food supplies	National	Representative of the entire geographic area of interest	2011	10-12 years	Population	Household or food balance sheet estimates, less than half of which includes the age and sex group of interest	National food supply	Based on national food supplies	Yes	1	5	1	2	0	8
Vitamin B6	Prevalence of inadequate intake of vitamin B6 was found to be 61% in children 12-23m in 2013.	•Prevalence of inadequacy in the population is estimated as the proportion of individuals with usual intakes below the EAR. No estimate provided for vitamin B6 for children 6-11 m but prevalence of inadequate intake in children 24-35m was 40%. •Data from 4218 infants, toddlers and young children aged 6–59.9 months who participated in the 2013 NNS were used in the current analyses. Two 24-h dietar…	•Denney, L. et al. Nutrient Intakes and Food Sources of Filipino Infants, Toddlers and Young Children are Inadequate: Findings from the National Nutrition Survey 2013. Nutrients 2018, 10, 1730. https://doi.org/10.3390/nu10111730 •8th National Nutrition Survey Overview: Facts and Figures 2013	High	3			Nutrient adequacy of individual diets	National	Representative of the entire geographic area of interest	2013	8-9 years	Children 12-23m	Estimates for either a subgroup within the age and sex group of interest representing at least half of the group; or an age and sex group, at least half of which includes the age and sex group of interest	4218	>1,000	Yes	3	5	2	4	5	48
Vitamin B6	A study designed to identify problem nutrients in the diets of children 6-23 m in rural areas of the Philippines using linear programming analysis found that vitamin B6 was not a problem nutrient for any children 6-23 m		Mejos, K. K., Ignacio, M. S., Jayasuriya, R., & Arcot, J. (2021). Use of Linear Programming to Develop Complementary Feeding Recommendations to Improve Nutrient Adequacy and Dietary Diversity Among Breastfed Children in the Rural Philippines. Food and Nutrition Bulletin, 037957212199812.doi:10.1177/0379572121998125	N/A	N/A		A cross-sectional survey was conducted in the municipality of Mercedes, Philippines.	Other	Municipality level	Representative of <10% of the population in the geographic area of interest	2018	4-5 years	Children 6-23m	Estimates for exact age and sex group of interest	297	100-299	No	0	0	4	5	2	0
Vitamin B6	The amount of vitamin B6 available in the food supply was estimated to be inadequate for 0% of the national population in 2011		Beal, T., et al., Global trends in dietary micronutrient supplies and estimated prevalence of inadequate intakes. PLoS One, 2017. 12(4)	Negligible	0			Nutrient adequacy of national food supplies	National	Representative of the entire geographic area of interest	2011	10-12 years	Population	Household or food balance sheet estimates, less than half of which includes the age and sex group of interest	National food supply	Based on national food supplies	Yes	1	5	1	2	0	8
Vitamin D	Vitamin D deficiency prevalence (defined as serum 25-hydroxyvitamin D ((25-OH(D)) <50 μmol/L) in children 6- 12 years was 10.3% in 2018 in select study sites	•Based on data collected during the 2018 National Nutrition Survey •Selected study sites: Manila City and Quezon City in the National Capital Region (NCR); Cagayan Province and Baguio City in Luzon; Northern Samar and Siquijor in Visayas; and Butuan City and Sultan Kudarat in Mindanao.	•Angeles-Agdeppa, I., & Tanda, K. V. (2021). Vitamin D Status and Usual Nutrient Intake of Filipino Children Aged 6–12 Years in Selected Areas in the Philippines: A 2018 National Nutrition Survey. Journal of Nutrition and Metabolism, 2021, 8515607. doi:10.1155/2021/8515607	Low	1			Biological and functional markers	The 2018 NNS collected blood samples of children 6–12 y from selected study sites: Manila City, Quezon City, Cagayan Province, Baguio City; Northern Samar, Siquijor, Butuan City, Sultan Kudarat (represents 8% of the population)	Representative of <10% of the population in the geographic area of interest	2018	4-5 years	Children 6-12y	Estimates for an age and sex group that is similar to but excludes the age and sex group of interest entirely	789	500-1,000	No	5	0	4	1	4	45
Vitamin D	Vitamin D deficiency prevalence (defined as serum 25-hydroxyvitamin D ((25-OH(D)) <50 μmol/L) in 5 areas of the Philippines (NCR and the provinces of Cebu, Davao, Cagayan and Benguet) in adults (20+) ranged from 3% in Cagayan to 17.3% in NCR	5 areas included in the analysis (National Capital Region and the provinces of Cebu, Davao, Cagayan and Benguet) No aggregate estimate provided for all regions	•8th National Nutrition Survey, Facts and Figures 2013: Biochemical Survey	N/A	N/A	Unable to determine because no aggregate estimate is provided		Biological and functional markers	NCR and the provinces of Cebu, Davao, Cagayan and Benguet	Representative of <10% of the population in the geographic area of interest	2013	8-9 years	Adults 20+	Estimates for an age and sex group that excludes and is not near to the age and sex group of interest entirely	3188	>1,000	No	5	0	2	0	5	35
																	No
																	No
																	No
																	No
																	No
																	No

## Sheet: Thailand
COMPREHENSIVE NUTRIENT GAP ASSESSMENT (CONGA) WORKSHEET
Comprehensive Nutrient Gap Assessment (CONGA)
Country: Thailand
Population assessed: Children 6-23 months of age (the complementary feeding period)
Assessment level: National
Nutrient	Data Points			Implied nutrient gap burden			Metadata										Met inclusion criteria for quantitative burden score?	Metadata weight scores (auto calculated)
	Data Points	Comment(s)	Evidence Source(s)	Implied burden (dropdown menu)	Implied burden score (auto calculated)	Comments	Evidence type comment	Evidence type (dropdown menu)	Geographic representation	Geographic representation (dropdown menu)	Year of data collection raw/comment	Recency of data collection (dropdown menu)	Age & sex group raw/comment	Age & sex group (dropdown menu)	Sample size raw/comment	Sample size (dropdown menu)		Evidence type	Geographic representation	Recency of data collection	Age & sex representation	Sample size	Overall data point weight
Iron	Prevalence of iron deficiency (defined as s-TfR concentration >8.3 mg/l) in children 3-5.9y was found to be 32.2% in urban areas and 42.8% in rural areas in the 2011 SEANUTS survey.	•Prevalence of iron deficiency anaemia (defined as both Hb concentrations <110 g/l and s-TfR concentration >8.3 mg/l) in children 3-5.9y was 2.5% in urban areas and 9.9 % in rural areas in the 2011 SEANUTS survey •Prevalence of anaemia (defined as both Hb concentrations <110 g/l) in children 6m-2.9y was 26% in urban areas and 41.7% in rural areas in the the 2011 SEANUTS survey •Rural/Urban presen…	•Rojroongwasinkul, N., et al (2013). SEANUTS: The nutritional status and dietary intakes of 0.5–12-year-old Thai children. British Journal of Nutrition, 110(S3), S36-S44. doi:10.1017/S0007114513002110	High	3			Biological and functional markers	National	Representative of the entire geographic area of interest	2011	10-12 years	Children aged 3-5.9 years	Estimates for an age and sex group that is similar to but excludes the age and sex group of interest entirely	178	100-299	Yes	5	5	1	1	2	45
Iron	Data from the 2011 SEANUTS survey indicate that more than 50% of Thai children aged 0.5-2.9y have a low intake of iron (there was a mean iron intake of 8.4mg in urban areas and 7.3mg in rural areas)	•Sample for 0.5-2.9years (n=216 Urban, 473, Rural). •Data on % of inadequate intake not presented	•Rojroongwasinkul, N., et al (2013). SEANUTS: The nutritional status and dietary intakes of 0.5–12-year-old Thai children. British Journal of Nutrition, 110(S3), S36-S44. doi:10.1017/S0007114513002110	N/A	N/A		Data not presented for actual % of children not meeting RDI, EAR or other for iron, but reported in analysis.	Other	National	Representative of the entire geographic area of interest	2011	10-12 years	Children 6m - 2.9 y	Estimates for either a subgroup within the age and sex group of interest representing at least half of the group; or an age and sex group, at least half of which includes the age and sex group of interest	689	500-1,000	No	0	5	1	4	4	0
Iron	90.0% of children 6-23 m consumed eggs or flesh foods in 2019	•87.3% of children consumed eggs or flesh food in 2015-16 •Estimates based on re-analysis of data by UNICEF to match updated indicator definitions.	•2019 Thailand Multiple Indicator Cluster Survey (MICS) •2015-16 Thailand Multiple Indicator Cluster Survey (MICS) •UNICEF Global Database on Complementary Feeding	Negligible	0	used same scoring as Iron-Rich foods criteria		Nutrient-informative food group intake of individuals or households	National	Representative of the entire geographic area of interest	2019	<4 years	Children 6-23 m	Estimates for exact age and sex group of interest	3819	>1,000	Yes	1	5	5	5	5	20
Iron	A study among children aged 8-14 years in a hill tribe in North Thailand found the prevalence of anaemia (defined as Hb<11.5 g/dl for those 5-11.9 y and <12.0 g/dl for those 12-14.9y) to be 8% and iron deficiency anaemia (defined serum iron < 50 μg/dl, transferrin iron saturation < 10%, ferritin level ≤ 10 ng/ml or TIBC > 400 μg/dl) to be 1% in 2013.	•A total of 265 school children, 8-14 years old, were recruited after receiving informed consent for participation from the director of the school. From hill tribe in North Thailand	•Yanola J, Kongpan C, Pornprasert S. Prevalence of anemia, iron deficiency, thalassemia and glucose-6-phosphate dehydrogenase deficiency among hill-tribe school children in Omkoi District, Chiang Mai Province, Thailand. Southeast Asian J Trop Med Public Health. 2014 Jul;45(4):920-5. PMID: 25427361.	N/A	N/A			Other		Representative of <10% of the population in the geographic area of interest	2013	8-9 years	Children aged 8-14y	Estimates for an age and sex group that is similar to but excludes the age and sex group of interest entirely	265	100-299	No	0	0	2	1	2	0
Iron	An Optifood linear programming analysis based on data from the 2003-5 National Food Consumption Survey found that iron was a 'problem nutrient' in the diets of children 6-11 m, but not children 12-23 m	•Problem nutrition: nutrients that are likely to remain low in diets based only on local foods	•Ferguson EL, et al. Realistic Food-Based Approaches Alone May Not Ensure Dietary Adequacy for Women and Young Children in South-East Asia. Matern Child Health J. 2019 Jan;23(Suppl 1):55-66. doi: 10.1007/s10995-018-2638-3. PMID: 30269204.	N/A	N/A		Analysis based on 2003-2005 National Food Consumption Survey	Other	National	Representative of the entire geographic area of interest	2003-2005	>12 years	Children 6-23m	Estimates for exact age and sex group of interest	Not provided		No	0	5	0	5
Iron	The amount of iron available in the food supply was estimated to be inadequate for 20.7% of the national population in 2011		•Beal, T., et al., Global trends in dietary micronutrient supplies and estimated prevalence of inadequate intakes. PLoS One, 2017. 12(4)	Moderate	2			Nutrient adequacy of national food supplies	National	Representative of the entire geographic area of interest	2011	10-12 years	Population	Household or food balance sheet estimates, less than half of which includes the age and sex group of interest	National food supply	Based on national food supplies	Yes	1	5	1	2	0	8
Vitamin A	Prevalence of vitamin A deficiency (defined as serum retinol concentration <0.7µmol/l) in children 3-5.9y was found to be 1% in urban areas and 8.5% in rural areas in the 2011 SEANUTS survey	•Prevalence of borderline vitamin A deficiency (defined as serum retinol concentration between 0.7 – 1.05µmol/l) in children 3-5.9y was found to be 15.5% in urban areas and 36.1% in rural areas in the 2011 SEANUTS survey •Rural/Urban presented separately and not combined for an aggregate estimate	•Rojroongwasinkul, N., et al (2013). SEANUTS: The nutritional status and dietary intakes of 0.5–12-year-old Thai children. British Journal of Nutrition, 110(S3), S36-S44. doi:10.1017/S0007114513002110	Low	1	Rated based on rural population prevalence (urban population prevalence would be negligible)		Biological and functional markers	National	Representative of the entire geographic area of interest	2011	10-12 years	Children aged 3-5.9 years	Estimates for an age and sex group that is similar to but excludes the age and sex group of interest entirely	178	100-299	Yes	5	5	1	1	2	45
Vitamin A	Prevalence of vitamin A deficiency (defined as serum retinol concentration <0.7µmol/l) in children 6- 59 months (n= 218) was found to be 29.36% in 2018/19	•Study conducted in four provinces in the Southern region of Thailand where mealses deaths in children had recently occurred.	•A survey on prevalence and risk for vitamin A deficiency among children under 5 years old in southern border provinces,Thailand, 2019 (report in Thai). Available at: https://thaidj.org/index.php/JHS/article/view/9196/8350	High	3			Biological and functional markers	Pattani, Yala, Narathiwat and Songkhla provinces	Representative of <10% of the population in the geographic area of interest	2019	<4 years	Children 6-59m	Estimates (1) includes the age and sex group of interest, but less than half of which includes the age and sex group of interest; or (2) is very near to but excludes the age and sex group of interest entirely	218	100-299	No	5	0	5	3	2	50
Vitamin A	Data from the 2011 SEANUTS survey indicate that more than 50% of Thai children aged 0.5-2.9y have a low intake of vitamin A (there was a mean vitamin A intake of 582 RAE in urban areas and 552 RAE in rural areas)	•Sample for 0.5-2.9years (n=216 Urban, 473, Rural). •Data on % of inadequate intake not presented	•Rojroongwasinkul, N., et al (2013). SEANUTS: The nutritional status and dietary intakes of 0.5–12-year-old Thai children. British Journal of Nutrition, 110(S3), S36-S44. doi:10.1017/S0007114513002110	N/A	N/A		Data not presented for actual % of children not meeting RDI, EAR or other for iron, but reported in analysis.	Other	National	Representative of the entire geographic area of interest	2011	10-12 years	Children 6m - 2.9 y	Estimates for either a subgroup within the age and sex group of interest representing at least half of the group; or an age and sex group, at least half of which includes the age and sex group of interest	689	500-1,000	No	0	5	1	4	4	0
Vitamin A	An Optifood linear programming analysis based on data from the 2003-5 National Food Consumption Survey found that vitamin A was not a 'problem nutrient' in the diets of children 6-23 m	•Problem nutrition: nutrients that are likely to remain low in diets based only on local foods	•Ferguson EL, et al. Realistic Food-Based Approaches Alone May Not Ensure Dietary Adequacy for Women and Young Children in South-East Asia. Matern Child Health J. 2019 Jan;23(Suppl 1):55-66. doi: 10.1007/s10995-018-2638-3. PMID: 30269204.	N/A	N/A		Analysis based on 2003-2005 National Food Consumption Survey	Other	National	Representative of the entire geographic area of interest	2003-2005	>12 years	Children 6-23m	Estimates for exact age and sex group of interest	Not provided		No	0	5	0	5
Vitamin A	The amount of vitamin A available in the food supply was estimated to be inadequate for 35% of the national population in 2011	•The availability of iron in the food supply is inadequate for 20.7% of the population when considering 100% adherence to fortification legislation in 2011, but 49.2% when assuming 0% adherence to fortification legislation. The estimate considered here assumed 50% adherence to fortification legislation.	•Beal, T., et al., Global trends in dietary micronutrient supplies and estimated prevalence of inadequate intakes. PLoS One, 2017. 12(4)	High	3			Nutrient adequacy of national food supplies	National	Representative of the entire geographic area of interest	2011	10-12 years	Population	Household or food balance sheet estimates, less than half of which includes the age and sex group of interest	National food supply	Based on national food supplies	Yes	1	5	1	2	0	8
Zinc	Data from the 2011 SEANUTS survey indicate that more than 50% of Thai children aged 0.5-2.9y have a low intake of zinc (there was a mean zinc intake of 4.5mg in urban areas and 4.1mg in rural areas)	•Sample for 0.5-2.9years (n=216 Urban, 473, Rural). •Data on % of inadequate intake not presented	•Rojroongwasinkul, N., et al (2013). SEANUTS: The nutritional status and dietary intakes of 0.5–12-year-old Thai children. British Journal of Nutrition, 110(S3), S36-S44. doi:10.1017/S0007114513002110	N/A	N/A		Data not presented for actual % of children not meeting RDI, EAR or other for iron, but reported in analysis.	Other	National	Representative of the entire geographic area of interest	2011	10-12 years	Children 6m - 2.9 y	Estimates for either a subgroup within the age and sex group of interest representing at least half of the group; or an age and sex group, at least half of which includes the age and sex group of interest	689	500-1,000	No	0	5	1	4	4	0
Zinc	An Optifood linear programming analysis based on data from the 2003-5 National Food Consumption Survey found that zinc was a 'problem nutrient' in the diets of children 6-11 m, but not children 12-23 m	•Problem nutrition: nutrients that are likely to remain low in diets based only on local foods	•Ferguson EL, et al. Realistic Food-Based Approaches Alone May Not Ensure Dietary Adequacy for Women and Young Children in South-East Asia. Matern Child Health J. 2019 Jan;23(Suppl 1):55-66. doi: 10.1007/s10995-018-2638-3. PMID: 30269204.	N/A	N/A		Analysis based on 2003-2005 National Food Consumption Survey	Other	National	Representative of the entire geographic area of interest	2003-2005	>12 years	Children 6-23m	Estimates for exact age and sex group of interest	Not provided		No	0	5	0	5
Zinc	An estimated 46.5% of the total population in Thailand were at risk of zinc deficiency due to inadequate dietary supply of zinc in 2011.	•Estimates of zinc deficiency risks were determined using food supply data from FAOSTAT, food composition data from the US Dept of Agriculture, zinc intake per capita supply adjusted for edible portions using per capita energy supply data. A single WtdEAR was estimated from WHO vitamin and mineral requirements data. Those with intakes of less than the WtdEAR were classed as at risk of dietary def…	•Kumssa, D. B. et al. Dietary calcium and zinc deficiency risks are decreasing but remain prevalent. Sci. Rep. 5, 10974; doi: 10.1038/srep10974 (2015). •Wessells KR, Brown KH. Estimating the global prevalence of zinc deficiency: results based on zinc availability in national food supplies and the prevalence of stunting. PLoS One. 2012;7(11):e50568. doi: 10.1371/journal.pone.0050568.	N/A	N/A		Not categorized as adequacy of national food supplies as this is an estimate of risk of zinc deficiency, rather than of inadequate intake	Other	National	Representative of the entire geographic area of interest	2011	10-12 years	Population	Household or food balance sheet estimates, less than half of which includes the age and sex group of interest	National food supply	Based on national food supplies	No	0	5	1	2	0	0
Zinc	The amount of zinc available in the food supply was estimated to be inadequate for 20.2% of the national population in 2011		•Beal, T., et al., Global trends in dietary micronutrient supplies and estimated prevalence of inadequate intakes. PLoS One, 2017. 12(4)	Moderate	2			Nutrient adequacy of national food supplies	National	Representative of the entire geographic area of interest	2011	10-12 years	Population	Household or food balance sheet estimates, less than half of which includes the age and sex group of interest	National food supply	Based on national food supplies	Yes	1	5	1	2	0	8
Calcium	Data from the 2011 SEANUTS survey indicate that more than 50% of Thai children aged 0.5-2.9y have a low intake of calcium (there was a mean calcium intake of 593mg in urban areas and 541mg in rural areas)	•Sample for 0.5-2.9years (n=216 Urban, 473, Rural). •Data on % of inadequate intake not presented	•Rojroongwasinkul, N., et al (2013). SEANUTS: The nutritional status and dietary intakes of 0.5–12-year-old Thai children. British Journal of Nutrition, 110(S3), S36-S44. doi:10.1017/S0007114513002110	N/A	N/A		Data not presented for actual % of children not meeting RDI, EAR or other for iron, but reported in analysis.	Other	National	Representative of the entire geographic area of interest	2011	10-12 years	Children 6m - 2.9 y	Estimates for either a subgroup within the age and sex group of interest representing at least half of the group; or an age and sex group, at least half of which includes the age and sex group of interest	689	500-1,000	No	0	5	1	4	4	0
Calcium	An Optifood linear programming analysis based on data from the 2003-5 National Food Consumption Survey found that calcium was a 'problem nutrient' in the diets of children 6-11 m, but not children 12-23 m	•Problem nutrition: nutrients that are likely to remain low in diets based only on local foods	•Ferguson EL, et al. Realistic Food-Based Approaches Alone May Not Ensure Dietary Adequacy for Women and Young Children in South-East Asia. Matern Child Health J. 2019 Jan;23(Suppl 1):55-66. doi: 10.1007/s10995-018-2638-3. PMID: 30269204.	N/A	N/A		Analysis based on 2003-2005 National Food Consumption Survey	Other	National	Representative of the entire geographic area of interest	2003-2005	>12 years	Children 6-23m	Estimates for exact age and sex group of interest	Not provided		No	0	5	0	5
Calcium	An estimated 98.9% of the total population in Thailand were at risk of calcium deficiency due to inadequate dietary supply of calcium in 2011.	•Estimates of calcium deficiency risks were determined using food supply data from FAOSTAT, food composition data from the US Dept of Agriculture, calcium intake per capita supply adjusted for edible portions using per capita energy supply data. A single WtdEAR was estimated from WHO vitamin and mineral requirements data. Those with intakes of less than the WtdEAR were classed as at risk of dieta…	•Kumssa, D. B. et al. Dietary calcium and zinc deficiency risks are decreasing but remain prevalent. Sci. Rep. 5, 10974; doi: 10.1038/srep10974 (2015).	N/A	N/A		Not categorized as adequacy of national food supplies as this is an estimate of risk of calcium deficiency, rather than of inadequate intake	Other	National	Representative of the entire geographic area of interest	2011	10-12 years	Population	Household or food balance sheet estimates, less than half of which includes the age and sex group of interest	National food supply	Based on national food supplies	No	0	5	1	2	0	0
Calcium	The amount of calcium available in the food supply was estimated to be inadequate for 78.1% of the national population in 2011		•Beal, T., et al., Global trends in dietary micronutrient supplies and estimated prevalence of inadequate intakes. PLoS One, 2017. 12(4)	High	3			Nutrient adequacy of national food supplies	National	Representative of the entire geographic area of interest	2011	10-12 years	Population	Household or food balance sheet estimates, less than half of which includes the age and sex group of interest	National food supply	Based on national food supplies	Yes	1	5	1	2	0	8
Iodine	70.3% of households were found to have adequately iodized salt (>15ppm) in the 2019 MICS	•73.3% of households had adequately iodized salt (>15ppm) in 2015-16 •84.1% of households had any iodine in their salt in 2019 and 84.7% of households had any iodine in their salt in 2016-16	•2019 Thailand Multiple Indicator Cluster Survey (MICS) •2015-16 Thailand Multiple Indicator Cluster Survey (MICS)	Low	1			Nutrient-informative food group intake of individuals or households	National	Representative of the entire geographic area of interest	2019	<4 years		Household or food balance sheet estimates, less than half of which includes the age and sex group of interest	34680	>1,000	Yes	1	5	5	2	5	17
Iodine	Median urinary iodine concentration among school aged children (aged 6-9y) was 179µ/L in 2015	•Data point reported in the IGN Global Scorecard, but there is no access to the full data source or data point information (sample size, etc). This estimate is taken at face value here assuming it was vetted by IGN for inclusion in the Global Scorecard.	•Iodine Global Network Scorecard (referencing the NHES 2014-15 and personal communication with the Bureau of Nutrition Department of Health) •2014-15 Thailand National Health Examination Survey (NHES)	Negligible	0			Biological and functional markers	Unknown	Representative of the entire geographic area of interest	2015	6-7 years	Children 6-9 years	Estimates for an age and sex group that is similar to but excludes the age and sex group of interest entirely	Unknown		No	5	5	3	1
Iodine	Median urinary iodine concentration among children 3-5 years was 200µg/L in 2016		•Data point referred to in: Chotivichien S, et al Assessment of the contribution of industrially processed foods to salt and iodine intake in Thailand. PLoS One. 2021 Jul 6;16(7):e0253590. doi: 10.1371/journal.pone.0253590. •Original data source in: Report on the implementation of the control project and prevention of iodine deficiency, 2016-2018 (report in Thai, but data point found in Figure 6 …	Negligible	0			Biological and functional markers	National	Representative of the entire geographic area of interest	2016	6-7 years	Children aged 3-5y	Estimates for an age and sex group that is similar to but excludes the age and sex group of interest entirely	3844	>1,000	Yes	5	5	3	1	5	70
Vitamin B12	An Optifood linear programming analysis based on data from the 2003-5 National Food Consumption Survey found that vitamin B12 was not a 'problem nutrient' in the diets of children 6-23 m	•Problem nutrition: nutrients that are likely to remain low in diets based only on local foods	•Ferguson EL, et al. Realistic Food-Based Approaches Alone May Not Ensure Dietary Adequacy for Women and Young Children in South-East Asia. Matern Child Health J. 2019 Jan;23(Suppl 1):55-66. doi: 10.1007/s10995-018-2638-3. PMID: 30269204.	N/A	N/A		Analysis based on 2003-2005 National Food Consumption Survey	Other	National	Representative of the entire geographic area of interest	2003-2005	>12 years	Children 6-23m	Estimates for exact age and sex group of interest	Not provided		No	0	5	0	5
Vitamin B12	The amount of vitamin B12 available in the food supply was estimated to be inadequate for 11.2% of the national population in 2011		•Beal, T., et al., Global trends in dietary micronutrient supplies and estimated prevalence of inadequate intakes. PLoS One, 2017. 12(4)	Low	1			Nutrient adequacy of national food supplies	National	Representative of the entire geographic area of interest	2011	10-12 years	Population	Household or food balance sheet estimates, less than half of which includes the age and sex group of interest	National food supply	Based on national food supplies	Yes	1	5	1	2	0	8
Folate	An Optifood linear programming analysis based on data from the 2003-5 National Food Consumption Survey found that folate was not a 'problem nutrient' in the diets of children 6-23 m	•Problem nutrition: nutrients that are likely to remain low in diets based only on local foods	•Ferguson EL, et al. Realistic Food-Based Approaches Alone May Not Ensure Dietary Adequacy for Women and Young Children in South-East Asia. Matern Child Health J. 2019 Jan;23(Suppl 1):55-66. doi: 10.1007/s10995-018-2638-3. PMID: 30269204.	N/A	N/A		Analysis based on 2003-2005 National Food Consumption Survey	Other	National	Representative of the entire geographic area of interest	2003-2005	>12 years	Children 6-23m	Estimates for exact age and sex group of interest	Not provided		No	0	5	0	5
Folate	The amount of folate available in the food supply was estimated to be inadequate for 87.3% of the national population in 2011		•Beal, T., et al., Global trends in dietary micronutrient supplies and estimated prevalence of inadequate intakes. PLoS One, 2017. 12(4)	High	3			Nutrient adequacy of national food supplies	National	Representative of the entire geographic area of interest	2011	10-12 years	Population	Household or food balance sheet estimates, less than half of which includes the age and sex group of interest	National food supply	Based on national food supplies	Yes	1	5	1	2	0	8
Niacin	An Optifood linear programming analysis based on data from the 2003-5 National Food Consumption Survey found that niacin was not a 'problem nutrient' in the diets of children 6-23 m	•Problem nutrition: nutrients that are likely to remain low in diets based only on local foods	•Ferguson EL, et al. Realistic Food-Based Approaches Alone May Not Ensure Dietary Adequacy for Women and Young Children in South-East Asia. Matern Child Health J. 2019 Jan;23(Suppl 1):55-66. doi: 10.1007/s10995-018-2638-3. PMID: 30269204.	N/A	N/A		Analysis based on 2003-2005 National Food Consumption Survey	Other	National	Representative of the entire geographic area of interest	2003-2005	>12 years	Children 6-23m	Estimates for exact age and sex group of interest	Not provided		No	0	5	0	5
Niacin	The amount of niacin available in the food supply was estimated to be inadequate for 3.9% of the national population in 2011		•Beal, T., et al., Global trends in dietary micronutrient supplies and estimated prevalence of inadequate intakes. PLoS One, 2017. 12(4)	Negligible	0			Nutrient adequacy of national food supplies	National	Representative of the entire geographic area of interest	2011	10-12 years	Population	Household or food balance sheet estimates, less than half of which includes the age and sex group of interest	National food supply	Based on national food supplies	Yes	1	5	1	2	0	8
Thiamine	An Optifood linear programming analysis based on data from the 2003-5 National Food Consumption Survey found that thiamine was not a 'problem nutrient' in the diets of children 6-23 m	•Problem nutrition: nutrients that are likely to remain low in diets based only on local foods	•Ferguson EL, et al. Realistic Food-Based Approaches Alone May Not Ensure Dietary Adequacy for Women and Young Children in South-East Asia. Matern Child Health J. 2019 Jan;23(Suppl 1):55-66. doi: 10.1007/s10995-018-2638-3. PMID: 30269204.	N/A	N/A		Analysis based on 2003-2005 National Food Consumption Survey	Other	National	Representative of the entire geographic area of interest	2003-2005	>12 years	Children 6-23m	Estimates for exact age and sex group of interest	Not provided		No	0	5	0	5
Thiamine	The amount of thiamine available in the food supply was estimated to be inadequate for 33% of the national population in 2011		•Beal, T., et al., Global trends in dietary micronutrient supplies and estimated prevalence of inadequate intakes. PLoS One, 2017. 12(4)	Moderate	2			Nutrient adequacy of national food supplies	National	Representative of the entire geographic area of interest	2011	10-12 years	Population	Household or food balance sheet estimates, less than half of which includes the age and sex group of interest	National food supply	Based on national food supplies	Yes	1	5	1	2	0	8
Vitamin C	Data from the 2011 SEANUTS survey indicate that more than 50% of Thai children aged 0.5-2.9y have a low intake of vitamin C (there was a mean vitamin C intake of 52.2mg in urban areas and 41.4mg in rural areas)	•Sample for 0.5-2.9years (n=216 Urban, 473, Rural). •Data on % of inadequate intake not presented	•Rojroongwasinkul, N., et al (2013). SEANUTS: The nutritional status and dietary intakes of 0.5–12-year-old Thai children. British Journal of Nutrition, 110(S3), S36-S44. doi:10.1017/S0007114513002110	N/A	N/A		Data not presented for actual % of children not meeting RDI, EAR or other for iron, but reported in analysis.	Other	National	Representative of the entire geographic area of interest	2011	10-12 years	Children 6m - 2.9 y	Estimates for either a subgroup within the age and sex group of interest representing at least half of the group; or an age and sex group, at least half of which includes the age and sex group of interest	689	500-1,000	No	0	5	1	4	4	0
Vitamin C	An Optifood linear programming analysis based on data from the 2003-5 National Food Consumption Survey found that vitamin C was not a 'problem nutrient' in the diets of children 6-23 m	•Problem nutrition: nutrients that are likely to remain low in diets based only on local foods	•Ferguson EL, et al. Realistic Food-Based Approaches Alone May Not Ensure Dietary Adequacy for Women and Young Children in South-East Asia. Matern Child Health J. 2019 Jan;23(Suppl 1):55-66. doi: 10.1007/s10995-018-2638-3. PMID: 30269204.	N/A	N/A		Analysis based on 2003-2005 National Food Consumption Survey	Other	National	Representative of the entire geographic area of interest	2003-2005	>12 years	Children 6-23m	Estimates for exact age and sex group of interest	Not provided		No	0	5	0	5
Vitamin C	The amount of vitamin C available in the food supply was estimated to be inadequate for 6.2% of the national population in 2011		•Beal, T., et al., Global trends in dietary micronutrient supplies and estimated prevalence of inadequate intakes. PLoS One, 2017. 12(4)	Negligible	0			Nutrient adequacy of national food supplies	National	Representative of the entire geographic area of interest	2011	10-12 years	Population	Household or food balance sheet estimates, less than half of which includes the age and sex group of interest	National food supply	Based on national food supplies	Yes	1	5	1	2	0	8
Vitamin B6	An Optifood linear programming analysis based on data from the 2003-5 National Food Consumption Survey found that vitamin B6 was not a 'problem nutrient' in the diets of children 6-23 m	•Problem nutrition: nutrients that are likely to remain low in diets based only on local foods	•Ferguson EL, et al. Realistic Food-Based Approaches Alone May Not Ensure Dietary Adequacy for Women and Young Children in South-East Asia. Matern Child Health J. 2019 Jan;23(Suppl 1):55-66. doi: 10.1007/s10995-018-2638-3. PMID: 30269204.	N/A	N/A		Analysis based on 2003-2005 National Food Consumption Survey	Other	National	Representative of the entire geographic area of interest	2003-2005	10-12 years	Children 6-23m	Estimates for exact age and sex group of interest	Not provided		No	0	5	1	5
Vitamin B6	The amount of vitamin B6 available in the food supply was estimated to be inadequate for 0.03% of the national population in 2011		•Rojroongwasinkul, N., et al (2013). SEANUTS: The nutritional status and dietary intakes of 0.5–12-year-old Thai children. British Journal of Nutrition, 110(S3), S36-S44. doi:10.1017/S0007114513002110	Negligible	0			Nutrient adequacy of national food supplies	National	Representative of the entire geographic area of interest	2011	10-12 years	Population	Household or food balance sheet estimates, less than half of which includes the age and sex group of interest	National food supply	Based on national food supplies	Yes	1	5	1	2	0	8
Vitamin D	Prevalence of vitamin D deficiency (defined as 25-hydroxyvitamin D concentration <50 nmol/l) in children 3-5.9y was found to be 31.3% in urban areas and 24.5% in rural areas in the 2011 SEANUTS survey	•Rural/Urban presented separately and not combined for an aggregate estimate •Deficiency in children aged 6-12.9 years was found to be 52.2% in urban areas and 29.2% in rural areas. Deficiency in children aged 3-12.9 years was 45.6% in urban areas and 27.7% in rural areas. •A separate analysis used the same data source (SEANUTS 2011 survey) to assess association between environmental factors and …	•Rojroongwasinkul, N., et al (2013). SEANUTS: The nutritional status and dietary intakes of 0.5–12-year-old Thai children. British Journal of Nutrition, 110(S3), S36-S44. doi:10.1017/S0007114513002110 •Senaprom S, et al P. FACTORS ASSOCIATED WITH VITAMIN D STATUS AMONG THAI CHILDREN AGED 3-13 YEARS. Southeast Asian J Trop Med Public Health. 2016 Mar;47(2):277-86.	High	3	No aggregate estimate available, but both rural/urban estimates are > the 20% threshold		Biological and functional markers	National	Representative of the entire geographic area of interest	2011	10-12 years	Children aged 3-5.9 years	Estimates for an age and sex group that is similar to but excludes the age and sex group of interest entirely	178	100-299	Yes	5	5	1	1	2	45
Vitamin D	Vitamin D deficiency (defined as hydroxyvitamin D (25(OH)D) concentration < 50 nmol/L)in children aged 6-12 years was found to be 19.5% in 2011/12.		•Reesukumal, K., Manonukul, K., Jirapongsananuruk, O. et al. Hypovitaminosis D in healthy children in Central Thailand: prevalence and risk factors. BMC Public Health 15, 248 (2015). https://doi.org/10.1186/s12889-015-1588-6	Moderate	2			Biological and functional markers	Sampled from one public primary school in Bangkok	Representative of <10% of the population in the geographic area of interest	2011/12	10-12 years	Children 6-12y	Estimates for an age and sex group that is similar to but excludes the age and sex group of interest entirely	159	100-299	No	5	0	1	1	2	20
																	No
																	No
																	No
																	No
																	No
																	No
																	No
																	No
																	No
																	No
																	No
																	No

## Sheet: VietNam
Comprehensive Nutrient Gap Assessment (CONGA)
Country: Viet Nam
Population assessed: Children 6-23 months of age (the complementary feeding period)
Assessment level: National
Nutrient	Data Points			Implied nutrient gap burden			Metadata										Met inclusion criteria for quantitative burden score?	Metadata weight scores (auto calculated)
	Data Points	Comment(s)	Evidence Source(s)	Implied burden (dropdown menu)	Implied burden score (auto calculated)	Comments	Evidence type comment	Evidence type (dropdown menu)	Geographic representation	Geographic representation (dropdown menu)	Year of data collection raw/comment	Recency of data collection (dropdown menu)	Age & sex group raw/comment	Age & sex group (dropdown menu)	Sample size raw/comment	Sample size (dropdown menu)		Evidence type	Geographic representation	Recency of data collection	Age & sex representation	Sample size	Overall data point weight
Iron	The 2019-2020 General Nutrition Survey (GNS) found that the prevalence anaemia in children under 5 was found to be 19.6%	•Prevalence of anaemia in children under 5 was 27.8% in the 2015 GNS and 29.2% in the 2009/2010 GNS •As this this is a national survey, we assume that it is representative (however no detail is available). •The full 2019-2020 GNS survey report has not yet been published. The findings presented here are based on a summary report of main findings and communication with survey authors.	•Preliminary results from the General Nutrition Survey 2019-2020 (final report pending) •Presentation on Micronutrient deficiencies among children and women in Vietnam , 2015, from the National Institute of Nutrition	Moderate	2			Other	National survey	Representative of the entire geographic area of interest	2019-2020	<4 years	Children under 5 years	Estimates (1) includes the age and sex group of interest, but less than half of which includes the age and sex group of interest; or (2) is very near to but excludes the age and sex group of interest entirely	Sample size of >6,000 gathered from email correspondence with study authors (report not yet published)	>1,000	No	0	5	5	3	5	0
Iron	The prevalence of iron deficiency (defined as plasma ferritin <12mcg/l) among children 6-72 months (6 months to 6 years) was 12.9% in 2010. No exact estimate was available for children 6-23 months, but prevalence of iron deficiency was estimated to be >50% for children 6-17 m and just above 30% for children 18-23 m.	•Estimates for children 6-17 and 18-23 m were reported in a bar graph without exact values, thus estimates presented for these age groups are not exact. •This data was derived from a nationwide food consumption survey (FCS) was carried out among young children and women of reproductive age. The national FCS survey took place in 2009, but a subset of households from the FCS that were re-surveyed i…	•Laillou A, et al. Micronutrient deficits are still public health issues among women and young children in Vietnam. PLoS One. 2012;7(4):e34906. doi: 10.1371/journal.pone.0034906. Epub 2012 Apr 17. PMID: 22529954	High	3	Burden based on estimates for children 6-17 and 18-23 m (assuming the average between the two is >20%)		Biological and functional markers		Representative of the entire geographic area of interest	2010	10-12 years	Overall sample is for children 6-72 months, but the estimate used here is for children 6-23 months (using the 6-17m and 18-23 m estimates)	Estimates for exact age and sex group of interest	Overall ID estimate for children 6-72 m was 568. No sample size was reported for children 6-23 m, however, it is assumed here at least 100 children in the sample fell into this range.	100-299	Yes	5	5	1	5	2	65
Iron	Prevalence of iron deficiency (defined as serum ferritin <15mg/l) among children aged 6-11.9 years was 7.7% in urban areas and 4.5% in rural in a national SEANUTS survey in 2011.	•No estimates of iron deficiency were reported for children under 5 •Estimates were only reported for urban and rural separately, not combined estimate was available to report here	•Le Nguyen, B et al (2013). Double burden of undernutrition and overnutrition in Vietnam in 2011: Results of the SEANUTS study in 0·5–11-year-old children. British Journal of Nutrition, 110(S3), S45-S56. doi:10.1017/S0007114513002080	Low	1	Burden based on rating for children <5, but age category is 6-12years.		Biological and functional markers	Nationally representative sample	Representative of the entire geographic area of interest	2011	10-12 years	Children aged 6-11.9 years	Estimates for an age and sex group that is similar to but excludes the age and sex group of interest entirely	Study sates "20% of infants and children were sampled for blood". Sample size for children 6-11.9 = 1920. 20% of 1920 = 384	300-499	Yes	5	5	1	1	3	50
Iron	An Optifood linear programming analysis based on data from the 2009-2010 General Nutrition Survey found that Iron was a problem nutrient for children 6-11m, but not for children 12-23 m	•Problem nutrient defined as "the nutrient’s requirement was not achieved, in any modelled diet, using local foods as currently consumed". •The same analysis found that iron was a problem nutrient for: pregnant women and non-pregnant and non-lactating women in Viet Nam •No sample size data available in the results publication	•Ferguson et al. (2019) Realistic Food-Based Approaches Alone May Not Ensure Dietary Adequacy for Women and Young Children in South-East Asia. Matern Child Health J 23 (Suppl 1): 55-66. doi: 10.1007/s10995-018-2638-3. PMID: 30269204.	N/A	N/A	No implied burden criteria exist for optifood analyses / problem nutrient classifications	Optifood analysis to determine problem nutrients	Other	National, based on the 2009-2010 GNS	Representative of the entire geographic area of interest	Dietary data collected in 2009-2010, market data collected in 2012	10-12 years	6-23 m	Estimates for exact age and sex group of interest	Not available in the publication		No	0	5	1	5
Iron	Data from the 2011 SEANUT survey indicated that among children aged 6-23m, 93% in urban areas and 99% in rural areas were not meeting the RDA for iron.	•>80% of children aged 2-5 years in urban and rural areas were not meeting the RDA for iron •Estimates were only reported for urban and rural separately, no combined estimate was available to report here •Data is from the SEANUT survey, based on a 24 hour recall questionnaire and Vietnamese food composition tables. Nutrient composition of diet was estimated using nutrisoft using VN food compositi…	•Le Nguyen, B et al (2013). Double burden of undernutrition and overnutrition in Vietnam in 2011: Results of the SEANUTS study in 0·5–11-year-old children. British Journal of Nutrition, 110(S3), S45-S56. doi:10.1017/S0007114513002080	N/A	N/A			Other	Nationally representative sample	Representative of the entire geographic area of interest	2011	10-12 years	Children 6-23m	Estimates for exact age and sex group of interest	Children 0.5-1.9 years = 289 Children 2.0-4.9 years=662	100-299	No	0	5	1	5	2	0
Iron	The amount of Iron available in the food supply was estimated to be inadequate for 9.4% of the national population in 2011		•Beal, T., et al., Global trends in dietary micronutrient supplies and estimated prevalence of inadequate intakes. PLoS One, 2017. 12(4)	Low	1			Nutrient adequacy of national food supplies		Representative of the entire geographic area of interest	2011	10-12 years	Population	Household or food balance sheet estimates, less than half of which includes the age and sex group of interest	National food supply	Based on national food supplies	Yes	1	5	1	2	0	8
Vitamin A	The 2019-2020 General Nutrition Survey (GNS) found that the prevalence of vitamin A deficiency (VAD) in children under 5 was 9.5%.	•Prevalence of VAD in children under 5 was found to be 13.0% in the 2015 GNS and 14.2% in the 2009/2010 GNS •The full 2019-2020 GNS survey report has not yet been published. The findings presented here are based on a summary report of main findings. •Detail on biomarkers and biomarker thresholds used to assess VAD are not available. •As this this is a national survey, we assume that it is represe…	•Preliminary results from the General Nutrition Survey 2019-2020 •Presentation on Micronutrient deficiencies among children and women in Vietnam , 2015, from the National Institute of Nutrition •Laillou A, et al. Micronutrient deficits are still public health issues among women and young children in Vietnam. PLoS One. 2012;7(4):e34906. doi: 10.1371/journal.pone.0034906. Epub 2012 Apr 17. PMID: 22…	Low	1	Borderline moderate		Biological and functional markers	National survey	Representative of the entire geographic area of interest	2019-2020	<4 years	Children under 5	Estimates (1) includes the age and sex group of interest, but less than half of which includes the age and sex group of interest; or (2) is very near to but excludes the age and sex group of interest entirely	Sample size gathered from email correspondence with study authors (report not yet published)	>1,000	Yes	5	5	5	3	5	90
Vitamin A	Vitamin A deficiency among children aged 6-11.9 years (defined as serum retinol concentration <0.7mmol/l) was 5.6% in urban areas and 9.7% in rural areas in 2011	•No estimates of vitamin A were reported for children under 5 •Estimates were only reported for urban and rural separately, not combined estimate was available to report here	•Le Nguyen, B et al (2013). Double burden of undernutrition and overnutrition in Vietnam in 2011: Results of the SEANUTS study in 0·5–11-year-old children. British Journal of Nutrition, 110(S3), S45-S56. doi:10.1017/S0007114513002080	Low	1	Burden based on rating for children <5, but age category is 6-12years.		Biological and functional markers	Nationally representative sample	Representative of the entire geographic area of interest	2011	10-12 years	Children aged 6-11.9 years	Estimates for an age and sex group that is similar to but excludes the age and sex group of interest entirely	Study sates "20% of infants and children were sampled for blood". Sample size for children 6-11.9 = 1920. 20% of 1920 = 385	300-499	Yes	5	5	1	1	3	50
Vitamin A	Data from the SEANUT surveys indicated that among children aged 6-23months, 44% in urban areas and 77% in Rural areas were not meeting their RDA for Vitamin A	•>=60% of children aged 2-5 years in urban and rural areas were not meeting the RDA for vitamin A •Estimates were only reported for urban and rural separately, not combined estimate was available to report here •Data from the SEANUT surveys, based on a 24 hour recall questionnaire and Vietnamese food composition tables. Nutrient composition of diet was estimated using nutrisoft using VN food comp…	•Le Nguyen, B et al (2013). Double burden of undernutrition and overnutrition in Vietnam in 2011: Results of the SEANUTS study in 0·5–11-year-old children. British Journal of Nutrition, 110(S3), S45-S56. doi:10.1017/S0007114513002080	N/A	N/A			Other	Nationally representative sample	Representative of the entire geographic area of interest	2011	10-12 years	Children 6-23m	Estimates for exact age and sex group of interest	Children 0.5-1.9 years = 289 Children 2.0-4.9 years=662	100-299	No	0	5	1	5	2	0
Vitamin A	An Optifood linear programming analysis based on data from the 2009-2010 General Nutrition Survey found that vitamin A was not a problem nutrient for any children 6-23 m	•Problem nutrient defined as "the nutrient’s requirement was not achieved, in any modelled diet, using local foods as currently consumed". •The same analysis found that vitamin A was not a problem nutrient for: pregnant women, lactating women or adolescent girls, and non-pregnant and non-lactating women •No sample size data available in the results publication	•Ferguson et al. (2019) Realistic Food-Based Approaches Alone May Not Ensure Dietary Adequacy for Women and Young Children in South-East Asia. Matern Child Health J 23 (Suppl 1): 55-66. doi: 10.1007/s10995-018-2638-3. PMID: 30269204.	N/A	N/A	No implied burden criteria exist for optifood analyses / problem nutrient classifications	Optifood analysis to determine problem nutrients	Other	National, based on the 2009-2010 GNS	Representative of the entire geographic area of interest	Dietary data collected in 2009-2010, market data collected in 2012	10-12 years	6-23 m	Estimates for exact age and sex group of interest	Not available in the publication		No	0	5	1	5
Vitamin A	Vitamin A supplementation coverage in children 6-59 months was 83% in the 2011 MICS	•No estimate of vitamin A supplementation coverage was reported in the 2014 and 2021 MICS final reports •No estimate for vitamin A supplementation coverage is maintained in the UNICEF global database on vitamin A supplementation (it is not a priority country for supplementation) •A separate journal article quoted a 2014 estimate of vitamin A supplementation coverage in Viet Nam of 94%, however th…	•2011 Viet Nam Multiple Indicator Cluster Survey •Wirth J, et al. 2017. Vitamin A Supplementation Programs and Country-Level Evidence of Vitamin A Deficiency. Nutrients, 9, 190; doi:10.3390/nu9030190	N/A	N/A			Other	National	Representative of the entire geographic area of interest	2011	10-12 years	Children 6-59 months	Estimates (1) includes the age and sex group of interest, but less than half of which includes the age and sex group of interest; or (2) is very near to but excludes the age and sex group of interest entirely	3351	>1,000	No	0	5	1	3	5	0
Vitamin A	The amount of Vitamin A available in the food supply was estimated to be inadequate for 53% of the national population in 2011		•Beal, T., et al., Global trends in dietary micronutrient supplies and estimated prevalence of inadequate intakes. PLoS One, 2017. 12(4)	High	3			Nutrient adequacy of national food supplies		Representative of the entire geographic area of interest	2011	10-12 years	Population	Household or food balance sheet estimates, less than half of which includes the age and sex group of interest	National food supply	Based on national food supplies	Yes	1	5	1	2	0	8
Zinc	The 2019-2020 General Nutrition Survey found that the prevalence of zinc deficiency was 58% in children under 5.	•Prevalence of zinc deficiency in children under 5 was found to be 69.4% in the 2015 GNS and 81.5% in the 2009/2010 GNS •The full 2019-2020 GNS survey report has not yet been published. The findings presented here are based on a summary report of main findings. •Detail on biomarkers and biomarker thresholds used to assess zinc deficiency are not available. •As this this is a national survey, we a…	•Main Findings of the General Nutrition Survey 2019-2020 •Presentation on Micronutrient deficiencies among children and women in Vietnam , 2015, from the National Institute of Nutrition •Laillou A, et al. Micronutrient deficits are still public health issues among women and young children in Vietnam. PLoS One. 2012;7(4):e34906. doi: 10.1371/journal.pone.0034906. Epub 2012 Apr 17. PMID: 22529954	High	3			Biological and functional markers	National survey	Representative of the entire geographic area of interest	2019-2020	<4 years	Children under 5 years	Estimates (1) includes the age and sex group of interest, but less than half of which includes the age and sex group of interest; or (2) is very near to but excludes the age and sex group of interest entirely	Sample size gathered from email correspondence with study authors (report not yet published)	>1,000	Yes	5	5	5	3	5	90
Zinc	An Optifood linear programming analysis based on data from the 2009-2010 General Nutrition Survey found that zinc was a problem nutrient for children 6-8m, but not for children 9-23 m	•Problem nutrient defined as "the nutrient’s requirement was not achieved, in any modelled diet, using local foods as currently consumed". •The same analysis found that zinc was not a problem nutrient for pregnant women, lactating women or adolescent girls and non-pregnant and non-lactating women •No sample size data available in the results publication	•Ferguson et al. (2019) Realistic Food-Based Approaches Alone May Not Ensure Dietary Adequacy for Women and Young Children in South-East Asia. Matern Child Health J 23 (Suppl 1): 55-66. doi: 10.1007/s10995-018-2638-3. PMID: 30269204.	N/A	N/A	No implied burden criteria exist for optifood analyses / problem nutrient classifications	Optifood analysis to determine problem nutrients	Other	National, based on the 2009-2010 GNS	Representative of the entire geographic area of interest	Dietary data collected in 2009-2010, market data collected in 2012	10-12 years	6-23 m	Estimates for exact age and sex group of interest	Not available in the publication		No	0	5	1	5
Zinc	An estimated 12.2% of the total population in Viet Nam were at risk of zinc deficiency due to inadequate dietary supply of zinc in 2011.	•Estimates of zinc deficiency risks were determined using food supply data from FAOSTAT, food composition data from the US Dept of Agriculture, zinc intake per capita supply adjusted for edible portions using per capita energy supply data. A single WtdEAR was estimated from WHO vitamin and mineral requirements data. Those with intakes of less than the WtdEAR were classed as at risk of dietary def…	•Kumssa, D. B. et al. Dietary calcium and zinc deficiency risks are decreasing but remain prevalent. Sci. Rep. 5, 10974; doi: 10.1038/srep10974 (2015). •Wessells KR, Brown KH. Estimating the global prevalence of zinc deficiency: results based on zinc availability in national food supplies and the prevalence of stunting. PLoS One. 2012;7(11):e50568. doi: 10.1371/journal.pone.0050568.	N/A	N/A		Not categorized as adequacy of national food supplies as this is an estimate of risk of zinc deficiency, rather than of inadequate intake	Other	National	Representative of the entire geographic area of interest	2011	10-12 years	Population	Household or food balance sheet estimates, less than half of which includes the age and sex group of interest	National food supply	Based on national food supplies	No	0	5	1	2	0	0
Zinc	The amount of zinc available in the food supply was estimated to be inadequate for 1.4%of the national population in 2011		•Beal, T., et al., Global trends in dietary micronutrient supplies and estimated prevalence of inadequate intakes. PLoS One, 2017. 12(4)	Negligible	0			Nutrient adequacy of national food supplies	National	Representative of the entire geographic area of interest	2011	10-12 years	Population	Household or food balance sheet estimates, less than half of which includes the age and sex group of interest	National food supply	Based on national food supplies	Yes	1	5	1	2	0	8
Calcium	A 2010 survey found that 98.8% of children under 5 years of age had hypocalcaemia (defined as ionized calcium <1.15 mmol/L). Approximately 97.6% of these had mild hypocalcaemia (defined as concentrations of ionized calcium between 1.15-0.9 mmol/L) and 1.4% has moderate hypocalcaemia (defined between 0.9-0.8 mmol/L).	•Hypocalcaemia was defined by concentrations of ionized calcium between [1.15-0.9 mmol/L] for mild deficiency, between [0.9-0.8 mmol/L] for moderate deficiency and less than 0.8 mmol/L for severe deficiency. •Prevalence of hypocalcaemia (mild + moderate) was estimated to be 97.4% in women of reproductive age in the same survey (14% moderate and 83.4% mild hypocalcaemia)	•Laillou A, Wieringa F, Tran TN, Van PT, Le BM, Fortin S, et al. Hypovitaminosis D and mild hypocalcaemia are highly prevalent among young Vietnamese children and women and related to low dietary intake. PLoS One [Internet]. 2013 May 24;8(5):e63979–e63979. Available from: https://pubmed.ncbi.nlm.nih.gov/23717522	N/A	N/A	No burden criteria are available for calcium deficiency per CONGA methodology		Biological and functional markers		Representative of the entire geographic area of interest	2010	10-12 years	6-59 Months	Estimates (1) includes the age and sex group of interest, but less than half of which includes the age and sex group of interest; or (2) is very near to but excludes the age and sex group of interest entirely	n=390	300-499	No	5	5	1	3	3	60
Calcium	An Optifood linear programming analysis based on data from the 2009-2010 General Nutrition Survey found that calcium was not a problem nutrient for any children 6-23 m	•Problem nutrient defined as "the nutrient’s requirement was not achieved, in any modelled diet, using local foods as currently consumed". •The same analysis found that calcium was a problem nutrient for: pregnant women, lactating women or adolescent girls, and non-pregnant and non-lactating women •No sample size data available in the results publication	•Ferguson et al. (2019) Realistic Food-Based Approaches Alone May Not Ensure Dietary Adequacy for Women and Young Children in South-East Asia. Matern Child Health J 23 (Suppl 1): 55-66. doi: 10.1007/s10995-018-2638-3. PMID: 30269204.	N/A	N/A	No implied burden criteria exist for optifood analyses / problem nutrient classifications	Optifood analysis to determine problem nutrients	Other	National, based on the 2009-2010 GNS	Representative of the entire geographic area of interest	Dietary data collected in 2009-2010, market data collected in 2012	10-12 years	6-23 m	Estimates for exact age and sex group of interest	Not available in the publication		No	0	5	1	5
Calcium	An estimated 87.9% of the total population in Viet Nam were at risk of calcium deficiency due to inadequate dietary supply of calcium in 2011.	•Estimates of calcium deficiency risks were determined using food supply data from FAOSTAT, food composition data from the US Dept of Agriculture, calcium intake per capita supply adjusted for edible portions using per capita energy supply data. A single WtdEAR was estimated from WHO vitamin and mineral requirements data. Those with intakes of less than the WtdEAR were classed as at risk of dieta…	•Kumssa, D. B. et al. Dietary calcium and zinc deficiency risks are decreasing but remain prevalent. Sci. Rep. 5, 10974; doi: 10.1038/srep10974 (2015).	N/A	N/A		Not categorized as adequacy of national food supplies as this is an estimate of risk of calcium deficiency, rather than of inadequate intake	Other	National	Representative of the entire geographic area of interest	2011	10-12 years	Population	Household or food balance sheet estimates, less than half of which includes the age and sex group of interest	National food supply	Based on national food supplies	No	0	5	1	2	0	0
Calcium	The amount of Calcium available in the food supply was estimated to be inadequate for 94.6 %of the national population in 2011		•Beal, T., et al., Global trends in dietary micronutrient supplies and estimated prevalence of inadequate intakes. PLoS One, 2017. 12(4)	High	3			Nutrient adequacy of national food supplies	National	Representative of the entire geographic area of interest	2011	10-12 years	Population	Household or food balance sheet estimates, less than half of which includes the age and sex group of interest	National food supply	Based on national food supplies	Yes	1	5	1	2	0	8
Iodine	The 2019-2020 General Nutrition Survey (GNS) showed that median urinary iodine concentration (UIC) among pregnant women dropped to 83.4 µg/L in 2019, far below the global standard of adequacy of 150 µg/L.	•Median UIC in pregnant women was 122 µg/L in 2006, and 83 µg/L in 2009. •No detail yet on these estimates from the 2019-2020 GNS, however this figure was reported in a press release	•December 2021 Press Release from UNICEF and WHO: https://www.unicef.org/Vietnam/press-releases/who-and-unicef-call-vietnamese-authorities-enforce-food-fortification-regulations	Moderate	2			Biological and functional markers	National	Representative of the entire geographic area of interest	2019-2020	<4 years	Pregnant women	Estimates for an age and sex group that excludes and is not near to the age and sex group of interest entirely	480, per email correspondence with study authors as final report not yet published	300-499	No	5	5	5	0	3	65
Iodine	Only 33.7% of households in Vietnam were found to be using adequately iodized salt in the 2019-2020 GNS	•No detail yet on these estimates from the 2019-2020 GNS, however this figure was reported in a press release	•Preliminary results from the General Nutrition Survey 2019-2020 (final report pending) •December 2021 Press Release from UNICEF and WHO: https://www.unicef.org/Viet Nam/press-releases/who-and-unicef-call-vietnamese-authorities-enforce-food-fortification-regulations	High	3			Nutrient-informative food group intake of individuals or households		Representative of the entire geographic area of interest	2019-2020	<4 years	Households	Household or food balance sheet estimates, less than half of which includes the age and sex group of interest	Sample size gathered from email correspondence with study authors (report not yet published)	>1,000	Yes	1	5	5	2	5	17
Iodine	The proportion of households consuming adequately iodized salt (+15ppm) in 2011 was 45.1%	•This estimate is listed separately from the estimate of household adequately iodized salt because they are from different survey types (MICS versus a national nutrition survey) •An estimated 62% of household had iodized salt (any iodine) in the 2011 MICS (per a re-analysis by UNICEF, reported in the UNICEF global data base on iodized salt) •Neither the 2013-14 or the 2020-2021 MICS surveys colle…	•2011 Viet Nam Multiple Indicator Cluster Survey •UNICEF Global Database on Iodized Salt (updated October 2021)	High	3			Nutrient-informative food group intake of individuals or households		Representative of the entire geographic area of interest	2011	10-12 years	Households	Household or food balance sheet estimates, less than half of which includes the age and sex group of interest	11545	>1,000	Yes	1	5	1	2	5	13
Vitamin B12	An Optifood linear programming analysis based on data from the 2009-2010 General Nutrition Survey found that vitamin B12 was not a problem nutrient for any children 6-23 m	•Problem nutrient defined as "the nutrient’s requirement was not achieved, in any modelled diet, using local foods as currently consumed". •The same analysis found that vitamin B12 was not a problem nutrient for: pregnant women, lactating women or adolescent girls, and non-pregnant and non-lactating women •No sample size data available in the results publication	•Ferguson et al. (2019) Realistic Food-Based Approaches Alone May Not Ensure Dietary Adequacy for Women and Young Children in South-East Asia. Matern Child Health J 23 (Suppl 1): 55-66. doi: 10.1007/s10995-018-2638-3. PMID: 30269204.	N/A	N/A	No implied burden criteria exist for optifood analyses / problem nutrient classifications	Optifood analysis to determine problem nutrients	Other	National, based on the 2009-2010 GNS	Representative of the entire geographic area of interest	Dietary data collected in 2009-2010, market data collected in 2012	10-12 years	6-23 m	Estimates for exact age and sex group of interest	Not available in the publication		No	0	5	1	5
Vitamin B12	The amount of vitamin B12 available in the food supply was estimated to be inadequate for 9% of the national population in 2011		•Beal, T., et al., Global trends in dietary micronutrient supplies and estimated prevalence of inadequate intakes. PLoS One, 2017. 12(4)	Low	1			Nutrient adequacy of national food supplies	National	Representative of the entire geographic area of interest	2011	10-12 years	Population	Household or food balance sheet estimates, less than half of which includes the age and sex group of interest	National food supply	Based on national food supplies	Yes	1	5	1	2	0	8
Folate	The prevalence of folate deficiency was very low among children 6-72 months, with 0.6% children being deficient (measured as plasma folate <6.8nmol/l) and 6.4% had marginal status (defined as plasma folate between 6.8 and 13.4nmol/l).	•Folate deficiency and marginal status were considered when plasma folate was respectively below 6.8 nmol/l and between 6.8–13.4 nmol/l •No estimates of folate deficiency were provided for children under 5 only or for children 6-23 m	•Laillou A, et al. Micronutrient deficits are still public health issues among women and young children in Vietnam. PLoS One. 2012;7(4):e34906. doi: 10.1371/journal.pone.0034906. Epub 2012 Apr 17. PMID: 22529954	Negligible	0			Biological and functional markers		Representative of the entire geographic area of interest	2010	10-12 years	Children aged 6-72 months (6 m to 6 years)	Estimates (1) includes the age and sex group of interest, but less than half of which includes the age and sex group of interest; or (2) is very near to but excludes the age and sex group of interest entirely	327	300-499	Yes	5	5	1	3	3	60
Folate	An Optifood linear programming analysis based on data from the 2009-2010 General Nutrition Survey found that folate was not a problem nutrient for any children 6-23 m	•Problem nutrient defined as "the nutrient’s requirement was not achieved, in any modelled diet, using local foods as currently consumed". •The same analysis found that folate was not a problem nutrient for: pregnant women and lactating women or adolescent girls •No sample size data available in the results publication	•Ferguson et al. (2019) Realistic Food-Based Approaches Alone May Not Ensure Dietary Adequacy for Women and Young Children in South-East Asia. Matern Child Health J 23 (Suppl 1): 55-66. doi: 10.1007/s10995-018-2638-3. PMID: 30269204.	N/A	N/A	No implied burden criteria exist for optifood analyses / problem nutrient classifications	Optifood analysis to determine problem nutrients	Other	National, based on the 2009-2010 GNS	Representative of the entire geographic area of interest	Dietary data collected in 2009-2010, market data collected in 2012	10-12 years	6-23 m	Estimates for exact age and sex group of interest	Not available in the publication		No	0	5	1	5
Folate	The amount of Folate available in the food supply was estimated to be inadequate for 82.3%of the national population in 2011		•Beal, T., et al., Global trends in dietary micronutrient supplies and estimated prevalence of inadequate intakes. PLoS One, 2017. 12(4)	High	3			Nutrient adequacy of national food supplies	National	Representative of the entire geographic area of interest	2011	10-12 years	Population	Household or food balance sheet estimates, less than half of which includes the age and sex group of interest	National food supply	Based on national food supplies	Yes	1	5	1	2	0	8
Niacin	An Optifood linear programming analysis based on data from the 2009-2010 General Nutrition Survey found that vitamin B3 (niacin) was not a problem nutrient for any children 6-23 m	•Problem nutrient defined as "the nutrient’s requirement was not achieved, in any modelled diet, using local foods as currently consumed". •The same analysis found that niacin was not a problem nutrient for: pregnant women, lactating women or adolescent girls, and non-pregnant and non-lactating women •No sample size data available in the results publication	•Ferguson et al. (2019) Realistic Food-Based Approaches Alone May Not Ensure Dietary Adequacy for Women and Young Children in South-East Asia. Matern Child Health J 23 (Suppl 1): 55-66. doi: 10.1007/s10995-018-2638-3. PMID: 30269204.	N/A	N/A	No implied burden criteria exist for optifood analyses / problem nutrient classifications	Optifood analysis to determine problem nutrients	Other	National, based on the 2009-2010 GNS	Representative of the entire geographic area of interest	Dietary data collected in 2009-2010, market data collected in 2012	10-12 years	6-23 m	Estimates for exact age and sex group of interest	Not available in the publication		No	0	5	1	5
Niacin	The amount of niacin available in the food supply was estimated to be inadequate for 0% of the national population in 2011		•Beal, T., et al., Global trends in dietary micronutrient supplies and estimated prevalence of inadequate intakes. PLoS One, 2017. 12(4)	Negligible	0			Nutrient adequacy of national food supplies	National	Representative of the entire geographic area of interest	2011	10-12 years	Population	Household or food balance sheet estimates, less than half of which includes the age and sex group of interest	National food supply	Based on national food supplies	Yes	1	5	1	2	0	8
Thiamine	Data from the 2011 SEANUT survey indicated that among children aged 6-23months, 28% in urban areas and 39% were not meeting their RDA for Thiamine	•>20% of children aged 2-5 years in urban and rural areas were not meeting the RDA for thiamine •Estimates were only reported for urban and rural separately, not combined estimate was available to report here •Data from the SEANUT surveys, based on a 24 hour recall questionnaire and Vietnamese food composition tables. Nutrient composition of diet was estimated using nutrisoft using VN food compos…	•Le Nguyen, B et al (2013). Double burden of undernutrition and overnutrition in Vietnam in 2011: Results of the SEANUTS study in 0·5–11-year-old children. British Journal of Nutrition, 110(S3), S45-S56. doi:10.1017/S0007114513002080	N/A	N/A			Other	Nationally representative sample	Representative of the entire geographic area of interest	2011	10-12 years	Children 6-23m	Estimates for exact age and sex group of interest	Children 0.5-1.9 years = 289 Children 2.0-4.9 years=664	100-299	No	0	5	1	5	2	0
Thiamine	An Optifood linear programming analysis based on data from the 2009-2010 General Nutrition Survey found that vitamin B1 (thiamine) was not a problem nutrient for any children 6-23 m	•Problem nutrient defined as "the nutrient’s requirement was not achieved, in any modelled diet, using local foods as currently consumed". •The same analysis found that thiamine was not a problem nutrient for: pregnant women, lactating women or adolescent girls, and non-pregnant and non-lactating women •No sample size data available in the results publication	•Ferguson et al. (2019) Realistic Food-Based Approaches Alone May Not Ensure Dietary Adequacy for Women and Young Children in South-East Asia. Matern Child Health J 23 (Suppl 1): 55-66. doi: 10.1007/s10995-018-2638-3. PMID: 30269204.	N/A	N/A	No implied burden criteria exist for optifood analyses / problem nutrient classifications	Optifood analysis to determine problem nutrients	Other	National, based on the 2009-2010 GNS	Representative of the entire geographic area of interest	Dietary data collected in 2009-2010, market data collected in 2012	10-12 years	6-23 m	Estimates for exact age and sex group of interest	Not available in the publication		No	0	5	1	5
Thiamine	The amount of Thiamine available in the food supply was estimated to be inadequate for 1.2 %of the national population in 2011		•Beal, T., et al., Global trends in dietary micronutrient supplies and estimated prevalence of inadequate intakes. PLoS One, 2017. 12(4)	Negligible	0			Nutrient adequacy of national food supplies	National	Representative of the entire geographic area of interest	2011	10-12 years	Population	Household or food balance sheet estimates, less than half of which includes the age and sex group of interest	National food supply	Based on national food supplies	Yes	1	5	1	2	0	8
Vitamin C	Data from the 2011 SEANUT survey indicated that among children aged 6-23months, 54% in urban areas and 71% were not meeting their RDA for Vitamin C	•>45% of children aged 2-5 years in urban and rural areas were not meeting the RDA for vitamin C •Estimates were only reported for urban and rural separately, not combined estimate was available to report here •Data from the SEANUT surveys, based on a 24 hour recall questionnaire and Vietnamese food composition tables. Nutrient composition of diet was estimated using nutrisoft using VN food compo…	•Le Nguyen, B et al (2013). Double burden of undernutrition and overnutrition in Vietnam in 2011: Results of the SEANUTS study in 0·5–11-year-old children. British Journal of Nutrition, 110(S3), S45-S56. doi:10.1017/S0007114513002080	N/A	N/A			Other	Nationally representative sample	Representative of the entire geographic area of interest	2011	10-12 years	Children 6-23m	Estimates for exact age and sex group of interest	Children 0.5-1.9 years = 289 Children 2.0-4.9 years=665	100-299	No	0	5	1	5	2	0
Vitamin C	An Optifood linear programming analysis based on data from the 2009-2010 General Nutrition Survey found that vitamin C was not a problem nutrient for any children 6-23 m	•Problem nutrient defined as "the nutrient’s requirement was not achieved, in any modelled diet, using local foods as currently consumed". •The same analysis found that vitamin C was not a problem nutrient for: pregnant women, lactating women or adolescent girls, and non-pregnant and non-lactating women •No sample size data available in the results publication	•Ferguson et al. (2019) Realistic Food-Based Approaches Alone May Not Ensure Dietary Adequacy for Women and Young Children in South-East Asia. Matern Child Health J 23 (Suppl 1): 55-66. doi: 10.1007/s10995-018-2638-3. PMID: 30269204.	N/A	N/A	No implied burden criteria exist for optifood analyses / problem nutrient classifications	Optifood analysis to determine problem nutrients	Other	National, based on the 2009-2010 GNS	Representative of the entire geographic area of interest	Dietary data collected in 2009-2010, market data collected in 2012	10-12 years	6-23 m	Estimates for exact age and sex group of interest	Not available in the publication		No	0	5	1	5
Vitamin C	The amount of Vitamin C available in the food supply was estimated to be inadequate for 11.4%of the national population in 2011		•Beal, T., et al., Global trends in dietary micronutrient supplies and estimated prevalence of inadequate intakes. PLoS One, 2017. 12(4)	Low	1			Nutrient adequacy of national food supplies	National	Representative of the entire geographic area of interest	2011	10-12 years	Population	Household or food balance sheet estimates, less than half of which includes the age and sex group of interest	National food supply	Based on national food supplies	Yes	1	5	1	2	0	8
Vitamin B6	An Optifood linear programming analysis based on data from the 2009-2010 General Nutrition Survey found that vitamin B6 was not a problem nutrient for any children 6-23 m	•Problem nutrient defined as "the nutrient’s requirement was not achieved, in any modelled diet, using local foods as currently consumed". •The same analysis found that vitamin B6 was a problem nutrient for: lactating women or adolescent girls •No sample size data available in the results publication	•Ferguson et al. (2019) Realistic Food-Based Approaches Alone May Not Ensure Dietary Adequacy for Women and Young Children in South-East Asia. Matern Child Health J 23 (Suppl 1): 55-66. doi: 10.1007/s10995-018-2638-3. PMID: 30269204.	N/A	N/A	No implied burden criteria exist for optifood analyses / problem nutrient classifications	Optifood analysis to determine problem nutrients	Other	National, based on the 2009-2010 GNS	Representative of the entire geographic area of interest	Dietary data collected in 2009-2010, market data collected in 2012	10-12 years	6-23 m	Estimates for exact age and sex group of interest	Not available in the publication		No	0	5	1	5
Vitamin B6	The amount of Vitamin B6 available in the food supply was estimated to be inadequate for 0% of the national population in 2011		•Beal, T., et al., Global trends in dietary micronutrient supplies and estimated prevalence of inadequate intakes. PLoS One, 2017. 12(4)	Negligible	0			Nutrient adequacy of national food supplies	National	Representative of the entire geographic area of interest	2011	10-12 years	Population	Household or food balance sheet estimates, less than half of which includes the age and sex group of interest	National food supply	Based on national food supplies	Yes	1	5	1	2	0	8
Vitamin D	Prevalence of vitamin D deficiency among children 6-11.9 years (defined as 25-hydroxyvitamin D concentration <50 nmol/l) was 52.7% in urban areas and 48.1% in rural areas in 2011	•The prevalence of vitamin D deficiency was determined based on circulating 25-hydroxyvitamin D concentration < 50 nmol/l •Vitamin D deficiency is classified by the Institute of Medicine to be a concentration of 25(OH)D < 30 nmol/L, while a concentration between 30-49.9 nmol/L is defined as vitamin D insufficiency. Thus, the estimate reported here captures both deficiency and insufficiency.	•Le Nguyen, B., et al. (2013). Double burden of undernutrition and overnutrition in Vietnam in 2011: Results of the SEANUTS study in 0·5–11-year-old children. British Journal of Nutrition, 110(S3), S45-S56. doi:10.1017/S0007114513002080	High	3			Biological and functional markers	National	Representative of the entire geographic area of interest	2011	10-12 years	Children aged 6-12 years	Estimates for an age and sex group that is similar to but excludes the age and sex group of interest entirely	Study states "20% of infants and children were sampled for blood". Sample size for children 6-11.9 = 1920. 20% of 1920 = 386	300-499	Yes	5	5	1	1	3	50
Vitamin D	Prevalence of vitamin D deficiency among children under 5 years of age, vitamin D deficiency (defined as a concentration of 25(OH)D < 30 nmol/L) was 20.6%, and vitamin D insufficiency (defined as a concentration of 25(OH)D between 30-49.9 nmol/L) was 36.7%.	•In this study, vitamin D deficiency (VDD) and insufficiency (VDI) were defined according to the Institute of Medicine (IOM) criteria as a concentration of 25(OH)D below 30 nmol/L was considered as VDD, between 30–49.9 nmol/L indicated VDI and above 50 nmol/L a sufficient status. •In women of reproductive age, prevalence of VDD was estimated as 17.3% and prevalence of VDI was 40.4% in the same su…	•Laillou A, Wieringa F, Tran TN, Van PT, Le BM, Fortin S, et al. Hypovitaminosis D and mild hypocalcaemia are highly prevalent among young Vietnamese children and women and related to low dietary intake. PLoS One [Internet]. 2013 May 24;8(5):e63979–e63979. Available from: https://pubmed.ncbi.nlm.nih.gov/23717521	High	3			Biological and functional markers	National	Representative of the entire geographic area of interest	2010	10-12 years	Children under 5	Estimates (1) includes the age and sex group of interest, but less than half of which includes the age and sex group of interest; or (2) is very near to but excludes the age and sex group of interest entirely	485	300-499	Yes	5	5	1	3	3	60
				N/A	N/A												No
				N/A	N/A												No
				N/A	N/A												No
				N/A	N/A												No
				N/A	N/A												No
				N/A	N/A												No
				N/A	N/A												No
				N/A	N/A												No
				N/A	N/A												No
				N/A	N/A												No
				N/A	N/A												No
				N/A	N/A												No

## Sheet: Dropdowns
Suggested Nutrient Gap Burden Weights			Implied Burden			Minimum inclusion criteria
Evidence type	Score		Burden	Score		Yes/No	Score
Biological and functional markers	5		High	3		Yes	1
Nutrient adequacy of individual diets	3		Moderate	2		No	0
Nutrient adequacy of household diets	2		Low	1
Nutrient adequacy of national food supplies	1		Negligible	0
Nutrient-informative food group intake of individuals or households	1		N/A	N/A
Other	0
Geographic representation	Score
Representative of the entire geographic area of interest	5
Representative of 75–99% of the population in the geographic area of interest	4
Representative of 50–74% of the population in the geographic area of interest	3
Representative of 25–49% of the population in the geographic area of interest	2
Representative of 10–24% of the population in the geographic area of interest	1
Representative of <10% of the population in the geographic area of interest	0
Recency of data collection	Score
<4 years	5
4-5 years	4
6-7 years	3
8-9 years	2
10-12 years	1
>12 years	0
Age & sex representation	Score
Estimates for exact age and sex group of interest	5
Estimates for either a subgroup within the age and sex group of interest representing at least half of the group; or an age and sex group, at least half of which includes the age and sex group of interest	4
Estimates (1) includes the age and sex group of interest, but less than half of which includes the age and sex group of interest; or (2) is very near to but excludes the age and sex group of interest entirely	3
Household or food balance sheet estimates, less than half of which includes the age and sex group of interest	2
Estimates for an age and sex group that is similar to but excludes the age and sex group of interest entirely	1
Estimates for an age and sex group that excludes and is not near to the age and sex group of interest entirely	0
Sample size	Score
>1,000	5
500-1,000	4
300-499	3
100-299	2
50-99	1
<50	0
Based on national food supplies	0
